# Supplementary material for: Genetic characterization and curation of diploid A-genome wheat species
Source: Plant Physiol. 2022 Feb 3;188(4):2101–14. doi: 10.1093/plphys/kiac006 (PMC8968256; doi:10.1093/plphys/kiac006)
Supplement: kiac006_Supplementary_Data [file kiac006_supplementary_data.zip]

Archive with 3 entries (3 files):
- SupplementalTableS1.xlsx
- SupplementalTableS4.xlsx
- SupplementaryDoc.Manuscript-Agenome-Adhikari_02112022-R2.pdf
