# Supplementary material for: Genetic characterization and curation of diploid A-genome wheat species
Source: Plant Physiol. 2022 Feb 3;188(4):2101–14. doi: 10.1093/plphys/kiac006 (PMC8968256; doi:10.1093/plphys/kiac006)
Supplement: kiac006_Supplementary_Data [file kiac006_supplementary_data.zip › SupplementalTableS1.xlsx]

## Sheet: T. urartu
Source: Wheat Genetics Resource Center, Kansas State University
Species: Triticum urartu Thumanian ex Gandilyan
S.N.	Accessions Name	Accession Number	Collection Country	Collection Site	Latitude	Longitude	Elevation (m)	Duplicates	GlmCol (0=white; 8=very black, NA=Not available)	Remarks
1	TA213	PI 427825	IRQ	Arbil	36.4	44.2	1100	TA808, TA758, TA718, TA820, TA822, TA710, TA849, TA724, TA805, TA711, TA704, TA742, TA705	6	It was missclassified and listed under subsp. aegilopoides before
2	TA568		TUR	Elazig	38.6362	39.5618	920	NA	0	It was missclassified and listed under subsp. aegilopoides before
3	TA604	PI 538726	TUR	Mardin	37.2052	40.1825	625	NA	0	It was missclassified and listed under subsp. aegilopoides before
4	TA622	PI 503300	TUR	Sanliurfa	37.2238	39.9291	670	TA670	0	It was missclassified and listed under subsp. aegilopoides before
5	TA665	PI 427613	TUR	Sanliurfa	37.6131	39.0674	600	NA	2	It was missclassified and listed under subsp. aegilopoides before
6	TA670	PI 427618	TUR	Sanliurfa	37.6146	39.1281	585	TA622	0	It was missclassified and listed under subsp. aegilopoides before
7	TA684	PI 427561	TUR	Sanliurfa	37.2065	39.7832	545	TA839	0	It was missclassified and listed under subsp. aegilopoides before
8	TA704	PI 428184	TUR	Mardin	37.2106	40.1066	600	TA808, TA758, TA718, TA820, TA822, TA213, TA710, TA849, TA724, TA805, TA711, TA742, TA705	7
9	TA705	PI 428185	TUR	Mardin	37.2106	40.1066	600	TA808, TA758, TA718, TA820, TA822, TA213, TA710, TA849, TA724, TA805, TA711, TA704, TA742	6
10	TA706	PI 428186	TUR	Mardin	37.2106	40.1066	600	NA	8
11	TA709	PI 428188	TUR	Mardin	37.2106	40.1066	600	TA713	NA
12	TA710	PI 428189	TUR	Mardin	37.2106	40.1066	600	TA808, TA758, TA718, TA820, TA822, TA213, TA849, TA724, TA805, TA711, TA704, TA742, TA705	6
13	TA711	PI 428190	TUR	Mardin	37.2106	40.1066	600	TA808, TA758, TA718, TA820, TA822, TA213, TA710, TA849, TA724, TA805, TA704, TA742, TA705	7
14	TA712	PI 428191	TUR	Mardin	37.2106	40.1066	600	NA	0
15	TA713	PI 428192	TUR	Mardin	37.2106	40.1066	600	TA709	3
16	TA714	PI 428193	TUR	Mardin	37.2106	40.1066	600	NA	3
17	TA715	PI 428194	TUR	Mardin	37.2106	40.1066	600	NA	0
18	TA718	PI 428195	TUR	Mardin	37.2124	40.0895	600	TA808, TA758, TA820, TA822, TA213, TA710, TA849, TA724, TA805, TA711, TA704, TA742, TA705	6
19	TA723	PI 428196	TUR	Mardin	37.2124	40.0895	600	TA740, TA730,	0
20	TA724	PI 428197	TUR	Mardin	37.2124	40.0895	600	TA808, TA758, TA718, TA820, TA822, TA213, TA710, TA849, TA805, TA711, TA704, TA742, TA705	6
21	TA725	PI 428199	TUR	Mardin	37.2124	40.0895	600	TA811, 660TA834,	0
22	TA728	PI 538725	TUR	Mardin	37.2052	40.1825	625	NA	5
23	TA729	PI 428202	TUR	Mardin	37.2052	40.1825	625	TA733	NA
24	TA730	PI 428203	TUR	Mardin	37.2052	40.1825	625	TA723, TA740,	4
25	TA731	PI 428204	TUR	Mardin	37.2052	40.1825	625	NA	0
26	TA732	PI 428205	TUR	Mardin	37.2052	40.1825	625	NA	2
27	TA733	PI 428207	TUR	Mardin	37.2052	40.1825	625	TA729	6
28	TA735	PI 428209	TUR	Mardin	37.2052	40.1825	625	NA	NA
29	TA736	PI 428210	TUR	Mardin	37.2052	40.1825	625	TA760	7
30	TA737	PI 428211	TUR	Mardin	37.2052	40.1825	625	NA	2
31	TA738	PI 428212	TUR	Mardin	37.2052	40.1825	625	NA	7
32	TA739	PI 428213	TUR	Mardin	37.2052	40.1825	625	TA1268	6
33	TA740	PI 428215	TUR	Mardin	37.2052	40.1825	625	TA723, TA730	0
34	TA741	PI 428216	TUR	Mardin	37.2052	40.1825	625	NA	5
35	TA742	PI 428217	TUR	Mardin	37.2052	40.1825	625	TA808, TA758, TA718, TA820, TA822, TA213, TA710, TA849, TA724, TA805, TA711, TA704, TA705	6
36	TA745	PI 428222	TUR	Sanliurfa	37.2369	39.6606	670	NA	0
37	TA750	PI 428220	TUR	Sanliurfa	37.2369	39.6606	670	NA	0
38	TA751	PI 428223	TUR	Sanliurfa	37.2374	39.7128	720	NA	NA
39	TA758	PI 428224	TUR	Mardin	37.1176	41.0381	650	TA808, TA718, TA820, TA822, TA213, TA710, TA849, TA724, TA805, TA711, TA704, TA742, TA705	3
40	TA760	PI 428225	TUR	Mardin	37.1034	41.1191	650	TA736	0
41	TA763	PI 428260	LBN	Beqaa	34.0982	36.1285	1000	TA1317, TA773, TA802, TA1302, TA782, TA778, TA1315, TA1308, TA776, TA1275, TA1289, TA799, TA1286, TA801, TA780, TA1279, TA1322, TA768, TA1293	0
42	TA765	PI 428266	LBN	Beqaa	34.0982	36.1285	1000	TA1278, TA777, TA1299, TA797, TA1284, TA1290, TA1309, TA1285, TA1319, TA1303, TA1321, TA1280, TA1323, TA775, TA1312, TA774, TA1282, TA1288, TA1305, TA779, TA1294, TA1297, TA1304, TA796, TA1291, TA783, TA769, TA1311, TA1295, TA1307, TA1283, TA1284, TA767, TA1316, TA1287, TA1298, TA766, TA1281,	5
43	TA766	PI 428267	LBN	Beqaa	34.0982	36.1285	1000	TA1278, TA777, TA1299, TA797, TA1284, TA1290, TA1309, TA1285, TA1319, TA1303, TA1321, TA1280, TA1323, TA775, TA1312, TA774, TA1282, TA1288, TA1305, TA779, TA1294, TA1297, TA1304, TA796, TA1291, TA783, TA769, TA1311, TA1295, TA1307, TA1283, TA1284, TA767, TA1316, TA1287, TA1298, TA1281, TA765	5
44	TA767	PI 428268	LBN	Beqaa	34.0982	36.1285	1000	TA1278, TA777, TA1299, TA797, TA1284, TA1290, TA1309, TA1285, TA1319, TA1303, TA1321, TA1280, TA1323, TA775, TA1312, TA774, TA1282, TA1288, TA1305, TA779, TA1294, TA1297, TA1304, TA796, TA1291, TA783, TA769, TA1311, TA1295, TA1307, TA1283, TA1284, TA1316, TA1287, TA1298, TA766, TA1281, TA765	4
45	TA768	PI 428269	LBN	Beqaa	34.0982	36.1285	1000	TA1317, TA773, TA802, TA1302, TA782, TA778, TA1315, TA1308, TA776, TA1275, TA1289, TA799, TA1286, TA801, TA780, TA1279, TA1322, TA763, TA1293	0
46	TA769	PI 428270	LBN	Beqaa	34.0982	36.1285	1000	TA1278, TA777, TA1299, TA797, TA1284, TA1290, TA1309, TA1285, TA1319, TA1303, TA1321, TA1280, TA1323, TA775, TA1312, TA774, TA1282, TA1288, TA1305, TA779, TA1294, TA1297, TA1304, TA796, TA1291, TA783, TA1311, TA1295, TA1307, TA1283, TA1284, TA767, TA1316, TA1287, TA1298, TA766, TA1281, TA765	4
47	TA771	PI 428272	LBN	Beqaa	34.0982	36.1285	1000	TA1306	0
48	TA773	PI 428277	LBN	Beqaa	34.0982	36.1285	1000	TA1317, TA802, TA1302, TA782, TA778, TA1315, TA1308, TA776, TA1275, TA1289, TA799, TA1286, TA801, TA780, TA1279, TA1322, TA763, TA768, TA1293	0
49	TA774	PI 428279	LBN	Beqaa	34.0982	36.1285	1000	TA1278, TA777, TA1299, TA797, TA1284, TA1290, TA1309, TA1285, TA1319, TA1303, TA1321, TA1280, TA1323, TA775, TA1312, TA1282, TA1288, TA1305, TA779, TA1294, TA1297, TA1304, TA796, TA1291, TA783, TA769, TA1311, TA1295, TA1307, TA1283, TA1284, TA767, TA1316, TA1287, TA1298, TA766, TA1281, TA765	5
50	TA775	PI 428282	LBN	Beqaa	34.0982	36.1285	1000	TA1278, TA777, TA1299, TA797, TA1284, TA1290, TA1309, TA1285, TA1319, TA1303, TA1321, TA1280, TA1323, TA1312, TA774, TA1282, TA1288, TA1305, TA779, TA1294, TA1297, TA1304, TA796, TA1291, TA783, TA769, TA1311, TA1295, TA1307, TA1283, TA1284, TA767, TA1316, TA1287, TA1298, TA766, TA1281, TA765	5
51	TA776	PI 428283	LBN	Beqaa	34.0982	36.1285	1000	TA1317, TA773, TA802, TA1302, TA782, TA778, TA1315, TA1308, TA1275, TA1289, TA799, TA1286, TA801, TA780, TA1279, TA1322, TA763, TA768, TA1293	0
52	TA777	PI 428285	LBN	Beqaa	34.0982	36.1285	1000	TA1278, TA1299, TA797, TA1284, TA1290, TA1309, TA1285, TA1319, TA1303, TA1321, TA1280, TA1323, TA775, TA1312, TA774, TA1282, TA1288, TA1305, TA779, TA1294, TA1297, TA1304, TA796, TA1291, TA783, TA769, TA1311, TA1295, TA1307, TA1283, TA1284, TA767, TA1316, TA1287, TA1298, TA766, TA1281, TA765	5
53	TA778	PI 428296	LBN	Beqaa	34.0982	36.1285	1000	TA1317, TA773, TA802, TA1302, TA782, TA1315, TA1308, TA776, TA1275, TA1289, TA799, TA1286, TA801, TA780, TA1279, TA1322, TA763, TA768, TA1293	0
54	TA779	PI 428300	LBN	Beqaa	34.0982	36.1285	1000	TA1278, TA777, TA1299, TA797, TA1284, TA1290, TA1309, TA1285, TA1319, TA1303, TA1321, TA1280, TA1323, TA775, TA1312, TA774, TA1282, TA1288, TA1305, TA1294, TA1297, TA1304, TA796, TA1291, TA783, TA769, TA1311, TA1295, TA1307, TA1283, TA1284, TA767, TA1316, TA1287, TA1298, TA766, TA1281, TA765	5
55	TA780	PI 428303	LBN	Beqaa	34.0982	36.1285	1000	TA1317, TA773, TA802, TA1302, TA782, TA778, TA1315, TA1308, TA776, TA1275, TA1289, TA799, TA1286, TA801, TA1279, TA1322, TA763, TA768, TA1293	0
56	TA781	PI 428305	LBN	Beqaa	34.0982	36.1285	1000	TA1320, TA1296, TA1301, TA800, TA798, TA1276, TA795	0
57	TA782	PI 428311	LBN	Beqaa	34.0982	36.1285	1000	TA1317, TA773, TA802, TA1302, TA778, TA1315, TA1308, TA776, TA1275, TA1289, TA799, TA1286, TA801, TA780, TA1279, TA1322, TA763, TA768, TA1293	0
58	TA783	PI 428313	LBN	Beqaa	34.0982	36.1285	1000	TA1278, TA777, TA1299, TA797, TA1284, TA1290, TA1309, TA1285, TA1319, TA1303, TA1321, TA1280, TA1323, TA775, TA1312, TA774, TA1282, TA1288, TA1305, TA779, TA1294, TA1297, TA1304, TA796, TA1291, TA769, TA1311, TA1295, TA1307, TA1283, TA1284, TA767, TA1316, TA1287, TA1298, TA766, TA1281, TA765	5
59	TA784	PI 538746	LBN	Beqaa	33.9417	36.0983	1030	TA785, TA1269, TA768	0
60	TA785	PI 428319	LBN	Beqaa	33.9417	36.0983	1030	TA1269, TA784, TA768	0
61	TA786	PI 538747	LBN	Beqaa	33.9417	36.0983	1030	TA785, TA1269, TA784	NA
62	TA787	PI 428320	LBN	Beqaa	33.9417	36.0983	1030	TA788	0
63	TA788	PI 428322	LBN	Beqaa	33.9417	36.0983	1030	TA787	0
64	TA789	PI 428323	LBN	Beqaa	34.0112	36.0463	1080	TA791, TA1272, TA790	0
65	TA790	PI 428324	LBN	Beqaa	34.0112	36.0463	1080	TA791, TA1272, TA789	0
66	TA791	PI 428325	LBN	Beqaa	34.0112	36.0463	1080	TA1272, TA790, TA789	0
67	TA792	PI 428330	LBN	Beqaa	34.0112	36.0463	1080	TA1270	NA
68	TA793	PI 538748	LBN	Beqaa	34.0112	36.0463	1080	NA	5
69	TA794	PI 428332	LBN	Beqaa	34.0112	36.0463	1080	NA	0
70	TA795	PI 538749	LBN	Beqaa	34.0375	36.1754	1050	TA1320, TA1296, TA781, TA1301, TA800, TA798, TA1276	NA
71	TA796	PI 428333	LBN	Beqaa	34.0375	36.1754	1050	TA1278, TA777, TA1299, TA797, TA1284, TA1290, TA1309, TA1285, TA1319, TA1303, TA1321, TA1280, TA1323, TA775, TA1312, TA774, TA1282, TA1288, TA1305, TA779, TA1294, TA1297, TA1304, TA1291, TA783, TA769, TA1311, TA1295, TA1307, TA1283, TA1284, TA767, TA1316, TA1287, TA1298, TA766, TA1281, TA765	5
72	TA797	PI 428334	LBN	Beqaa	34.0375	36.1754	1050	TA1278, TA777, TA1299, TA1284, TA1290, TA1309, TA1285, TA1319, TA1303, TA1321, TA1280, TA1323, TA775, TA1312, TA774, TA1282, TA1288, TA1305, TA779, TA1294, TA1297, TA1304, TA796, TA1291, TA783, TA769, TA1311, TA1295, TA1307, TA1283, TA1284, TA767, TA1316, TA1287, TA1298, TA766, TA1281, TA765	5
73	TA798	PI 428336	LBN	Beqaa	34.0375	36.1754	1050	TA1320, TA1296, TA781, TA1301, TA800, TA1276, TA795	0
74	TA799	PI 538750	LBN	Beqaa	34.0375	36.1754	1050	TA1317, TA773, TA802, TA1302, TA782, TA778, TA1315, TA1308, TA776, TA1275, TA1289, TA1286, TA801, TA780, TA1279, TA1322, TA763, TA768, TA1293	0
75	TA800	PI 428338	LBN	Beqaa	34.0375	36.1754	1050	TA1320, TA1296, TA781, TA1301, TA798, TA1276, TA795	0
76	TA801	PI 538751	LBN	Beqaa	34.0375	36.1754	1050	TA1317, TA773, TA802, TA1302, TA782, TA778, TA1315, TA1308, TA776, TA1275, TA1289, TA799, TA1286, TA780, TA1279, TA1322, TA763, TA768, TA1293	0
77	TA802	PI 428339	LBN	Beqaa	34.0375	36.1754	1050	TA1317, TA773, TA1302, TA782, TA778, TA1315, TA1308, TA776, TA1275, TA1289, TA799, TA1286, TA801, TA780, TA1279, TA1322, TA763, TA768, TA1293	0
78	TA803	PI 428340	LBN	Beqaa	34.0375	36.1754	1050	TA804	0
79	TA804	PI 428341	LBN	Beqaa	34.0375	36.1754	1050	TA803	0
80	TA805	PI 428230	TUR	Sanliurfa	37.1888	39.7973	600	TA808, TA758, TA718, TA820, TA822, TA213, TA710, TA849, TA724, TA711, TA704, TA742, TA705	6
81	TA806	PI 428231	TUR	Sanliurfa	37.1888	39.7973	600	NA	NA
82	TA807	PI 428232	TUR	Sanliurfa	37.1888	39.7973	600	NA	6
83	TA808	PI 428233	TUR	Sanliurfa	37.1888	39.7973	600	TA758, TA718, TA820, TA822, TA213, TA710, TA849, TA724, TA805, TA711, TA704, TA742, TA705	6
84	TA809	PI 428234	TUR	Sanliurfa	37.1888	39.7973	600	TA840, TA815, TA810, TA848	0
85	TA810	PI 538728	TUR	Sanliurfa	37.1888	39.7973	600	TA840, TA815, TA809, TA848	0
86	TA811	PI 428235	TUR	Sanliurfa	37.1888	39.7973	600	TA725, TA834,	0
87	TA812	PI 428436	TUR	Sanliurfa	37.1888	39.7973	600	TA814	6
88	TA813	PI 428437	TUR	Sanliurfa	37.1888	39.7973	600	NA	4
89	TA814	PI 538729	TUR	Sanliurfa	37.1888	39.7973	600	TA812	6
90	TA815	PI 428238	TUR	Sanliurfa	37.1888	39.7973	600	TA840, TA809, TA810, TA848	0
91	TA816	PI 428439	TUR	Sanliurfa	37.1888	39.7973	600	NA	0
92	TA819	PI 428241	TUR	Sanliurfa	37.1888	39.7973	600	NA	4
93	TA820	PI 428246	TUR	Sanliurfa	37.1888	39.7973	600	TA808, TA758, TA718, TA822, TA213, TA710, TA849, TA724, TA805, TA711, TA704, TA742, TA705	7
94	TA821	PI 538731	TUR	Sanliurfa	37.1888	39.7973	600	NA	0
95	TA822	PI 428247	TUR	Sanliurfa	37.1888	39.7973	600	TA808, TA758, TA718, TA820, TA213, TA710, TA849, TA724, TA805, TA711, TA704, TA742, TA705	8
96	TA823	PI 538733	TUR	Sanliurfa	37.1888	39.7973	600	NA	7
97	TA824	PI 428248	TUR	Sanliurfa	37.1888	39.7973	600	NA	NA
98	TA825	PI 428249	TUR	Sanliurfa	36.9333	38.9167	500	NA	0
99	TA827	PI 428252	TUR	Sanliurfa	37.7202	39.5007	1050	NA	0
100	TA828	G1734	ARM	Yerevan	40.1833	44.5167	110	TA830, TA853, TA829	5
101	TA829	PI 428258	ARM	Abovian region	40.2692	44.6244		TA828, TA828, TA830, TA853	NA
102	TA830	PI 428259	ARM	Abovian region	40.2692	44.6244		TA828, TA828, TA853, TA829	NA
103	TA831	PI 428317	IRN	Kermanshah	34.0618	46.6205		NA	NA
104	TA832	PI 428206	TUR	Mardin	37.2052	40.1825		NA	NA
105	TA834	PI 428198	TUR	Mardin	37.2124	40.0895		TA725, TA811,	0
106	TA836	PI 428200	TUR	Mardin	37.2167	40.15		TA837	2
107	TA837	PI 428201	TUR	Mardin	37.2167	40.15		TA836	3
108	TA839	PI 538727	TUR	Sirnak	37.1833	41.95		TA684	NA
109	TA840	PI 428243	TUR	Sanliurfa	37.1888	39.7973		TA815, TA809, TA810, 667TA848	0
110	TA841	PI 428250	TUR	Sanliurfa	36.9333	38.9167		NA	0
111	TA842	PI 428318	TUR	Sanliurfa	37.6131	39.0674		NA	0
112	TA847	PI 428242	TUR	Sanliurfa	37.1888	39.7973		NA	5
113	TA848	PI 428244	TUR	Sanliurfa	37.1888	39.7973		TA840, TA815, TA809, TA810	0
114	TA849	PI 538732	TUR	Sanliurfa	37.1888	39.7973		TA808, TA758, TA718, TA820, TA822, TA213, TA710, TA724, TA805, TA711, TA704, TA742, TA705	7
115	TA850	PI 428183	RUS	Dagestan	41.991	48.312		NA	NA
116	TA853	PI 428182	RUS	Dagestan	41.991	48.312		TA828, TA828, TA830, TA829	6
117	TA856	PI 428253	IRQ	Irbil	36.4	44.2		NA	0
118	TA857	PI 428228	TUR	Sirnak	37.1538	41.6986		TA856	0
119	TA858	PI 428229	TUR	Sirnak	37.1538	41.6986		TA857	NA
120	TA1268	PI 428227	TUR	Sirnak	37.1538	41.6986		TA739	0	It was missclassified and listed under subsp. aegilopoides before
121	TA1269	PI 428321	LBN	Beqaa	33.9417	36.0983		TA785, TA784, TA768	0
122	TA1270	PI 428326	LBN	Beqaa	34.0112	36.0463		TA792	0
123	TA1271	PI 428327	LBN	Beqaa	34.0112	36.0463		TA1273	5
124	TA1272	PI 428328	LBN	Beqaa	34.0112	36.0463		TA791, TA790, TA789	NA
125	TA1273	PI 428329	LBN	Beqaa	34.0112	36.0463		TA1271	4
126	TA1274	PI 428331	LBN	Beqaa	34.0112	36.0463		NA	0
127	TA1275	PI 428335	LBN	Beqaa	34.0375	36.1754		TA1317, TA773, TA802, TA1302, TA782, TA778, TA1315, TA1308, TA776, TA1289, TA799, TA1286, TA801, TA780, TA1279, TA1322, TA763, TA768, TA1293	0
128	TA1276	PI 428337	LBN	Beqaa	34.0375	36.1754		TA1320, TA1296, TA781, TA1301, TA800, TA798, TA795	0
129	TA1278	PI 538735	LBN	Beqaa	34.0982	36.1285		TA777, TA1299, TA797, TA1284, TA1290, TA1309, TA1285, TA1319, TA1303, TA1321, TA1280, TA1323, TA775, TA1312, TA774, TA1282, TA1288, TA1305, TA779, TA1294, TA1297, TA1304, TA796, TA1291, TA783, TA769, TA1311, TA1295, TA1307, TA1283, TA1284, TA767, TA1316, TA1287, TA1298, TA766, TA1281, TA765	5
130	TA1279	PI 538736	LBN	Beqaa	34.0982	36.1285		TA1317, TA773, TA802, TA1302, TA782, TA778, TA1315, TA1308, TA776, TA1275, TA1289, TA799, TA1286, TA801, TA780, TA1322, TA763, TA768, TA1293	0
131	TA1280	PI 428261	LBN	Beqaa	34.0982	36.1285		TA1278, TA777, TA1299, TA797, TA1284, TA1290, TA1309, TA1285, TA1319, TA1303, TA1321, TA1323, TA775, TA1312, TA774, TA1282, TA1288, TA1305, TA779, TA1294, TA1297, TA1304, TA796, TA1291, TA783, TA769, TA1311, TA1295, TA1307, TA1283, TA1284, TA767, TA1316, TA1287, TA1298, TA766, TA1281, TA765	4
132	TA1281	PI 428262	LBN	Beqaa	34.0982	36.1285		TA1278, TA777, TA1299, TA797, TA1284, TA1290, TA1309, TA1285, TA1319, TA1303, TA1321, TA1280, TA1323, TA775, TA1312, TA774, TA1282, TA1288, TA1305, TA779, TA1294, TA1297, TA1304, TA796, TA1291, TA783, TA769, TA1311, TA1295, TA1307, TA1283, TA1284, TA767, TA1316, TA1287, TA1298, TA766, TA765	5
133	TA1282	PI 428263	LBN	Beqaa	34.0982	36.1285		TA1278, TA777, TA1299, TA797, TA1284, TA1290, TA1309, TA1285, TA1319, TA1303, TA1321, TA1280, TA1323, TA775, TA1312, TA774, TA1288, TA1305, TA779, TA1294, TA1297, TA1304, TA796, TA1291, TA783, TA769, TA1311, TA1295, TA1307, TA1283, TA1284, TA767, TA1316, TA1287, TA1298, TA766, TA1281, TA765	5
134	TA1283	PI 428265	LBN	Beqaa	34.0982	36.1285		TA1278, TA777, TA1299, TA797, TA1284, TA1290, TA1309, TA1285, TA1319, TA1303, TA1321, TA1280, TA1323, TA775, TA1312, TA774, TA1282, TA1288, TA1305, TA779, TA1294, TA1297, TA1304, TA796, TA1291, TA783, TA769, TA1311, TA1295, TA1307, TA1284, TA767, TA1316, TA1287, TA1298, TA766, TA1281, TA765	5
135	TA1284	PI 428273	LBN	Beqaa	34.0982	36.1285		TA1278, TA777, TA1299, TA797, TA1284, TA1290, TA1309, TA1285, TA1319, TA1303, TA1321, TA1280, TA1323, TA775, TA1312, TA774, TA1282, TA1288, TA1305, TA779, TA1294, TA1297, TA1304, TA796, TA1291, TA783, TA769, TA1311, TA1295, TA1307, TA1283, TA767, TA1316, TA1287, TA1298, TA766, TA1281, TA765	NA
136	TA1285	PI 428275	LBN	Beqaa	34.0982	36.1285		TA1278, TA777, TA1299, TA797, TA1284, TA1290, TA1309, TA1319, TA1303, TA1321, TA1280, TA1323, TA775, TA1312, TA774, TA1282, TA1288, TA1305, TA779, TA1294, TA1297, TA1304, TA796, TA1291, TA783, TA769, TA1311, TA1295, TA1307, TA1283, TA1284, TA767, TA1316, TA1287, TA1298, TA766, TA1281, TA765	NA
137	TA1286	PI 428276	LBN	Beqaa	34.0982	36.1285		TA1317, TA773, TA802, TA1302, TA782, TA778, TA1315, TA1308, TA776, TA1275, TA1289, TA799, TA801, TA780, TA1279, TA1322, TA763, TA768, TA1293	0
138	TA1287	PI 428278	LBN	Beqaa	34.0982	36.1285		TA1278, TA777, TA1299, TA797, TA1284, TA1290, TA1309, TA1285, TA1319, TA1303, TA1321, TA1280, TA1323, TA775, TA1312, TA774, TA1282, TA1288, TA1305, TA779, TA1294, TA1297, TA1304, TA796, TA1291, TA783, TA769, TA1311, TA1295, TA1307, TA1283, TA1284, TA767, TA1316, TA1298, TA766, TA1281, TA765	5
139	TA1288	PI 428280	LBN	Beqaa	34.0982	36.1285		TA1278, TA777, TA1299, TA797, TA1284, TA1290, TA1309, TA1285, TA1319, TA1303, TA1321, TA1280, TA1323, TA775, TA1312, TA774, TA1282, TA1305, TA779, TA1294, TA1297, TA1304, TA796, TA1291, TA783, TA769, TA1311, TA1295, TA1307, TA1283, TA1284, TA767, TA1316, TA1287, TA1298, TA766, TA1281, TA765	5
140	TA1289	PI 428281	LBN	Beqaa	34.0982	36.1285		TA1317, TA773, TA802, TA1302, TA782, TA778, TA1315, TA1308, TA776, TA1275, TA799, TA1286, TA801, TA780, TA1279, TA1322, TA763, TA768, TA1293	0
141	TA1290	PI 428284	LBN	Beqaa	34.0982	36.1285		TA1278, TA777, TA1299, TA797, TA1284, TA1309, TA1285, TA1319, TA1303, TA1321, TA1280, TA1323, TA775, TA1312, TA774, TA1282, TA1288, TA1305, TA779, TA1294, TA1297, TA1304, TA796, TA1291, TA783, TA769, TA1311, TA1295, TA1307, TA1283, TA1284, TA767, TA1316, TA1287, TA1298, TA766, TA1281, TA765	5
142	TA1291	PI 428286	LBN	Beqaa	34.0982	36.1285		TA1278, TA777, TA1299, TA797, TA1284, TA1290, TA1309, TA1285, TA1319, TA1303, TA1321, TA1280, TA1323, TA775, TA1312, TA774, TA1282, TA1288, TA1305, TA779, TA1294, TA1297, TA1304, TA796, TA783, TA769, TA1311, TA1295, TA1307, TA1283, TA1284, TA767, TA1316, TA1287, TA1298, TA766, TA1281, TA765	5
143	TA1292	PI 428287	LBN	Beqaa	34.0982	36.1285		TA1310, TA1313, TA1318	4
144	TA1293	PI 538740	LBN	Beqaa	34.0982	36.1285		TA1317, TA773, TA802, TA1302, TA782, TA778, TA1315, TA1308, TA776, TA1275, TA1289, TA799, TA1286, TA801, TA780, TA1279, TA1322, TA763, TA768	0
145	TA1294	PI 428289	LBN	Beqaa	34.0982	36.1285		TA1278, TA777, TA1299, TA797, TA1284, TA1290, TA1309, TA1285, TA1319, TA1303, TA1321, TA1280, TA1323, TA775, TA1312, TA774, TA1282, TA1288, TA1305, TA779, TA1297, TA1304, TA796, TA1291, TA783, TA769, TA1311, TA1295, TA1307, TA1283, TA1284, TA767, TA1316, TA1287, TA1298, TA766, TA1281, TA765	4
146	TA1295	PI 428290	LBN	Beqaa	34.0982	36.1285		TA1278, TA777, TA1299, TA797, TA1284, TA1290, TA1309, TA1285, TA1319, TA1303, TA1321, TA1280, TA1323, TA775, TA1312, TA774, TA1282, TA1288, TA1305, TA779, TA1294, TA1297, TA1304, TA796, TA1291, TA783, TA769, TA1311, TA1307, TA1283, TA1284, TA767, TA1316, TA1287, TA1298, TA766, TA1281, TA765	5
147	TA1296	PI 538741	LBN	Beqaa	34.0982	36.1285		TA1320, TA781, TA1301, TA800, TA798, TA1276, TA795	0
148	TA1297	PI 428291	LBN	Beqaa	34.0982	36.1285		TA1278, TA777, TA1299, TA797, TA1284, TA1290, TA1309, TA1285, TA1319, TA1303, TA1321, TA1280, TA1323, TA775, TA1312, TA774, TA1282, TA1288, TA1305, TA779, TA1294, TA1304, TA796, TA1291, TA783, TA769, TA1311, TA1295, TA1307, TA1283, TA1284, TA767, TA1316, TA1287, TA1298, TA766, TA1281, TA765	5
149	TA1298	PI 428292	LBN	Beqaa	34.0982	36.1285		TA1278, TA777, TA1299, TA797, TA1284, TA1290, TA1309, TA1285, TA1319, TA1303, TA1321, TA1280, TA1323, TA775, TA1312, TA774, TA1282, TA1288, TA1305, TA779, TA1294, TA1297, TA1304, TA796, TA1291, TA783, TA769, TA1311, TA1295, TA1307, TA1283, TA1284, TA767, TA1316, TA1287, TA766, TA1281, TA765	5
150	TA1299	PI 428294	LBN	Beqaa	34.0982	36.1285		TA1278, TA777, TA797, TA1284, TA1290, TA1309, TA1285, TA1319, TA1303, TA1321, TA1280, TA1323, TA775, TA1312, TA774, TA1282, TA1288, TA1305, TA779, TA1294, TA1297, TA1304, TA796, TA1291, TA783, TA769, TA1311, TA1295, TA1307, TA1283, TA1284, TA767, TA1316, TA1287, TA1298, TA766, TA1281, TA765	5
151	TA1300	PI 538742	LBN	Beqaa	34.0982	36.1285		NA	5
152	TA1301	PI 428295	LBN	Beqaa	34.0982	36.1285		TA1320, TA1296, TA781, TA800, TA798, TA1276, TA795	0
153	TA1302	PI 428297	LBN	Beqaa	34.0982	36.1285		TA1317, TA773, TA802, TA782, TA778, TA1315, TA1308, TA776, TA1275, TA1289, TA799, TA1286, TA801, TA780, TA1279, TA1322, TA763, TA768, TA1293	0
154	TA1303	PI 428298	LBN	Beqaa	34.0982	36.1285		TA1278, TA777, TA1299, TA797, TA1284, TA1290, TA1309, TA1285, TA1319, TA1321, TA1280, TA1323, TA775, TA1312, TA774, TA1282, TA1288, TA1305, TA779, TA1294, TA1297, TA1304, TA796, TA1291, TA783, TA769, TA1311, TA1295, TA1307, TA1283, TA1284, TA767, TA1316, TA1287, TA1298, TA766, TA1281, TA765	5
155	TA1304	PI 428299	LBN	Beqaa	34.0982	36.1285		TA1278, TA777, TA1299, TA797, TA1284, TA1290, TA1309, TA1285, TA1319, TA1303, TA1321, TA1280, TA1323, TA775, TA1312, TA774, TA1282, TA1288, TA1305, TA779, TA1294, TA1297, TA796, TA1291, TA783, TA769, TA1311, TA1295, TA1307, TA1283, TA1284, TA767, TA1316, TA1287, TA1298, TA766, TA1281, TA765	NA
156	TA1305	PI 538743	LBN	Beqaa	34.0982	36.1285		TA1278, TA777, TA1299, TA797, TA1284, TA1290, TA1309, TA1285, TA1319, TA1303, TA1321, TA1280, TA1323, TA775, TA1312, TA774, TA1282, TA1288, TA779, TA1294, TA1297, TA1304, TA796, TA1291, TA783, TA769, TA1311, TA1295, TA1307, TA1283, TA1284, TA767, TA1316, TA1287, TA1298, TA766, TA1281, TA765	5
157	TA1306	PI 428301	LBN	Beqaa	34.0982	36.1285		608TA771	NA
158	TA1307	PI 428302	LBN	Beqaa	34.0982	36.1285		TA1278, TA777, TA1299, TA797, TA1284, TA1290, TA1309, TA1285, TA1319, TA1303, TA1321, TA1280, TA1323, TA775, TA1312, TA774, TA1282, TA1288, TA1305, TA779, TA1294, TA1297, TA1304, TA796, TA1291, TA783, TA769, TA1311, TA1295, TA1283, TA1284, TA767, TA1316, TA1287, TA1298, TA766, TA1281, TA765	4
159	TA1308	PI 428306	LBN	Beqaa	34.0982	36.1285		TA1317, TA773, TA802, TA1302, TA782, TA778, TA1315, TA776, TA1275, TA1289, TA799, TA1286, TA801, TA780, TA1279, TA1322, TA763, TA768, TA1293	0
160	TA1309	PI 428307	LBN	Beqaa	34.0982	36.1285		TA1278, TA777, TA1299, TA797, TA1284, TA1290, TA1285, TA1319, TA1303, TA1321, TA1280, TA1323, TA775, TA1312, TA774, TA1282, TA1288, TA1305, TA779, TA1294, TA1297, TA1304, TA796, TA1291, TA783, TA769, TA1311, TA1295, TA1307, TA1283, TA1284, TA767, TA1316, TA1287, TA1298, TA766, TA1281, TA765	5
161	TA1310	PI 428308	LBN	Beqaa	34.0982	36.1285		TA1292, TA1313, TA1318	5
162	TA1311	PI 538744	LBN	Beqaa	34.0982	36.1285		TA1278, TA777, TA1299, TA797, TA1284, TA1290, TA1309, TA1285, TA1319, TA1303, TA1321, TA1280, TA1323, TA775, TA1312, TA774, TA1282, TA1288, TA1305, TA779, TA1294, TA1297, TA1304, TA796, TA1291, TA783, TA769, TA1295, TA1307, TA1283, TA1284, TA767, TA1316, TA1287, TA1298, TA766, TA1281, TA765	4
163	TA1312	PI 428309	LBN	Beqaa	34.0982	36.1285		TA1278, TA777, TA1299, TA797, TA1284, TA1290, TA1309, TA1285, TA1319, TA1303, TA1321, TA1280, TA1323, TA775, TA774, TA1282, TA1288, TA1305, TA779, TA1294, TA1297, TA1304, TA796, TA1291, TA783, TA769, TA1311, TA1295, TA1307, TA1283, TA1284, TA767, TA1316, TA1287, TA1298, TA766, TA1281, TA765	5
164	TA1313	PI 428310	LBN	Beqaa	34.0982	36.1285		TA1292, TA1310, TA1318	5
165	TA1314	PI 428312	LBN	Beqaa	34.0982	36.1285		NA	4
166	TA1315	PI 428315	LBN	Beqaa	34.0982	36.1285		TA1317, TA773, TA802, TA1302, TA782, TA778, TA1308, TA776, TA1275, TA1289, TA799, TA1286, TA801, TA780, TA1279, TA1322, TA763, TA768, TA1293	0
167	TA1316	PI 538734	LBN	Beqaa	34.0982	36.1285		TA1278, TA777, TA1299, TA797, TA1284, TA1290, TA1309, TA1285, TA1319, TA1303, TA1321, TA1280, TA1323, TA775, TA1312, TA774, TA1282, TA1288, TA1305, TA779, TA1294, TA1297, TA1304, TA796, TA1291, TA783, TA769, TA1311, TA1295, TA1307, TA1283, TA1284, TA767, TA1287, TA1298, TA766, TA1281, TA765	5
168	TA1317	PI 538737	LBN	Beqaa	34.0982	36.1285		TA773, TA802, TA1302, TA782, TA778, TA1315, TA1308, TA776, TA1275, TA1289, TA799, TA1286, TA801, TA780, TA1279, TA1322, TA763, TA768, TA1293	0
169	TA1318	PI 538738	LBN	Beqaa	34.0982	36.1285		TA1292, TA1310, TA1313	5
170	TA1319	PI 538739	LBN	Beqaa	34.0982	36.1285		TA1278, TA777, TA1299, TA797, TA1284, TA1290, TA1309, TA1285, TA1303, TA1321, TA1280, TA1323, TA775, TA1312, TA774, TA1282, TA1288, TA1305, TA779, TA1294, TA1297, TA1304, TA796, TA1291, TA783, TA769, TA1311, TA1295, TA1307, TA1283, TA1284, TA767, TA1316, TA1287, TA1298, TA766, TA1281, TA765	5
171	TA1320	PI 428293	LBN	Beqaa	34.0982	36.1285		TA1296, TA781, TA1301, TA800, TA798, TA1276, TA795	0
172	TA1321	PI 428304	LBN	Beqaa	34.0982	36.1285		TA1278, TA777, TA1299, TA797, TA1284, TA1290, TA1309, TA1285, TA1319, TA1303, TA1280, TA1323, TA775, TA1312, TA774, TA1282, TA1288, TA1305, TA779, TA1294, TA1297, TA1304, TA796, TA1291, TA783, TA769, TA1311, TA1295, TA1307, TA1283, TA1284, TA767, TA1316, TA1287, TA1298, TA766, TA1281, TA765	5
173	TA1322	PI 538745	LBN	Beqaa	34.0982	36.1285		TA1317, TA773, TA802, TA1302, TA782, TA778, TA1315, TA1308, TA776, TA1275, TA1289, TA799, TA1286, TA801, TA780, TA1279, TA763, TA768, TA1293	0
174	TA1323	PI 428314	LBN	Beqaa	34.0982	36.1285		TA1278, TA777, TA1299, TA797, TA1284, TA1290, TA1309, TA1285, TA1319, TA1303, TA1321, TA1280, TA775, TA1312, TA774, TA1282, TA1288, TA1305, TA779, TA1294, TA1297, TA1304, TA796, TA1291, TA783, TA769, TA1311, TA1295, TA1307, TA1283, TA1284, TA767, TA1316, TA1287, TA1298, TA766, TA1281, TA765	5
175	TA2013	PI 554597	TUR	Sanliurfa	37.6167	38.95		NA	NA
176	TA2014	PI 554598	TUR	Sanliurfa	37.2167	39.55		NA	NA
177	TA2015		XKX	Unknown				NA	0
178	TA10592	PI 560720	TUR	Mus	38.8167	41.5833		NA	0	It was missclassified and listed under subsp. aegilopoides before
179	TA10873	IG 44942	JOR	At Tafilah	30.6167	35.6667		NA	NA
180	TA10874	IG 45471	LBN	Beqaa	34.0833	36.1167		NA	0
181	TA10875	IG 45472	LBN	Beqaa	34.0167	36.0833		NA	5
182	TA10876	IG 45475	LBN	Beqaa	33.5833	35.9333		NA	0
183	TA10877	IG 45476	LBN	Beqaa	33.95	36.2167		NA	0
184	TA10878	IG 45477	IRN	Ardabil	37.7	48.4667		NA	NA
185	TA10879	IG 109084	IRQ	Ninawa	36.3833	41.7833		NA	NA
186	TA10880	IG 109087	IRQ	Ninawa	36.35	41.85		NA	NA
187	TA10882	PI 662256	SYR	Aleppo	36.5889	37.6528		NA	NA
188	TA10883	PI 662257	SYR	Aleppo	36.6172	37.5486		NA	4
189	TA10884	PI 662229	SYR	Al Hasakah	37.2064	42.18		NA	NA
190	TA10885	IG 139317	SYR	As Suwayda	32.7	36.8054		NA	NA
191	TA10886	IG 139969	SYR	As Suwayda	32.7144	36.791		NA	NA
192	TA10887	IG 116194	TUR	Gaziantep	36.7519	37.4753		NA	NA
193	TA10889	IG 116197	TUR	Gaziantep	36.8808	37.5183		NA	5
194	TA10890	IG 116198	TUR	Gaziantep	36.8289	37.5917		NA	6
195	TA10891	IG 116204	TUR	Gaziantep	36.7808	37.2833		NA	NA
196	TA10892	IG 116206	TUR	Gaziantep	36.8672	36.95		NA	0

## Sheet: subsp. monococcum
T. monococcum subsp. monococcum
S.N.	Accessions Names	Accessions Name	Collection Country	Collection Site	Latitude	Longitude	Elevation (m)	Duplicates	GlmCol (0=white; 7=very black)	Remarks
1	TA136		SWE	Swedish Seed Association				NA	1
2	TA137	PI 170196	TUR	Kirklareli	41.4325	27.0931	58	NA	NA
3	TA138	USA109:CItr13963	USA	Oregon				TA11107, TA2721, TA4420	0
4	TA139	RUS001:K-48993	RUS	Daghestan				NA	NA
5	TA141		XKX	Unknown				NA	0
6	TA142	PI 435001	BIH	Herzegovina	42.7764	18.2164	260	NA	NA
7	TA580	PI 427447	XKX	Department of Agricultural Botany; University of Reading; GBR				TA1988	NA	It was missclassified and listed under subsp. aegilopoides before
8	TA1988	GBR071:177	GBR	Department of Agricultural Botany; University of Reading				TA580	6
9	TA2024	PI 119422	TUR	Bursa	40.1917	29.0611	258	TA2030, TA2028	NA
10	TA2025	PI 119435	TUR	Samsun	41.2	36.1833	631	NA	NA
11	TA2026	PI 167589	TUR	Canakkale	40.0833	26.8333	650	NA	0
12	TA2027	PI 167611	TUR	Balikesir	40.3522	27.9767	37	NA	0
13	TA2028	PI 167625	TUR	Balikesir	40.3522	27.9767	37	TA2030, TA2024	2
14	TA2029	PI 167627	TUR	Bursa	40.1667	29.0833	401	NA	0
15	TA2030	PI 190942	ESP	Unknown				TA2028, TA2024	3
16	TA2031	PI 190942	ESP	Unknown				NA	NA
17	TA2032	PI 191097	ESP	Cadiz	36.5	-5.75		NA	NA
18	TA2033	PI 192063	PRT	Evora	38.5667	-7.9	269	TA2034	NA
19	TA2034	PI 265008	BIH	Herzegovina; Kavst Mountains;	43.2	17.5667	177	TA2033	NA
20	TA2035	PI 272556	HUN	Pest; National Institute for Agrobotany; Tapiozele	47.4167	19.3333	125	NA	0
21	TA2036	PI 272560	HUN	Pest; National Institute for Agrobotany; Tapiozele	47.4167	19.3333	125	NA	0
22	TA2037	PI 277131	ALB	Permet	40.3131	20.1894	206	NA	0
23	TA2038	PI 2771325	ALB	Pogradec	41	20.75	689	NA	NA
24	TA2039		ALB	Pogradec	41	20.75	689	NA	0
25	TA2701		ROU	Cluj				TA2718	0
26	TA2702	PI 428151	ITA	Lazio	42	12.5	19	TA2704	NA
27	TA2703		USA	North Dakota				NA	3
28	TA2704	GBR071:UR 1B2	GBR	University of Reading				TA2702	NA
29	TA2705	GBR071:UR 2B5	GBR	University of Reading				TA2710	0
30	TA2706	GBR071:UR 3B3	GBR	University of Reading				NA	0
31	TA2707	GBR071:UR 10B1	GBR	University of Reading				NA	4
32	TA2708	PI 94740	XKX	Former USSR				NA	0
33	TA2709	PI 191146	ESP	Unknown				NA	0
34	TA2710	PI 168806	XKX	Unknown				TA2705	0
35	TA2711	PI 221413	SRB	Unknown				TA10622, TA10565, TA10578, TA10557	NA
36	TA2712	PI 221415	SRB	Unknown				TA10580	1
37	TA2713	PI 272561	HUN	Pest; National Institute for Agrobotany; Tapiozele	47.4167	19.3333	125	TA10564, TA10625	6
38	TA2714	PI 277133	ALB	Permet	40.5333	19.7833	293	NA	3
39	TA2715	PI 277138	DEU	Bavaria [Bayern]	48.6281	12.1133	450	TA10561, TA10569, TA10579	0
40	TA2716	PI 289599	GBR	University of Reading				NA	0
41	TA2717	PI 323437	AUT	North Austria [Niederosterreich]; Botanic Garden				NA	0
42	TA2718	PI 326317	AZE	Unknown				TA2701	0
43	TA2719	PI 355524	DEU	Bavaria [Bayern]	48.6281	12.1133	450	NA	7
44	TA2720	PI 355538	XKX	Balkans				TA10611	2
45	TA2721	CItr 13961	USA	Washington				TA11107, TA138, TA4420	0
46	TA2722	PI 272562	HUN	Pest; National Institute for Agrobotany; Tapiozele	47.4167	19.3333	125	NA	1
47	TA2723	PI 355520	DEU	Bavaria [Bayern]	48.6281	12.1133	450	NA	6
48	TA2724	PI 266844	GBR	University of Reading				NA	0
49	TA2725		JAP	Collection of Agricultural Experiment Station				TA11039	0
50	TA2726		JAP	X-ray treated by Yamashita 1948				TA10609, TA10868	0
51	TA4420		PAU					TA11107, TA2721, TA138	0
52	TA10418	TUR075:Kjeilquist 26651-68	TUR	Canakkale	40.3442	26.6856	57	NA	0
53	TA10548	PI 427462	XKX	Department of Agricultural Botany; University of Reading; GBR				NA	NA	It was missclassified and listed under subsp. aegilopoides before
54	TA10555	PI 221414	SRB	Unknown				TA10608	5
55	TA10556	PI 221416	SRB	Unknown				NA	0
56	TA10557	PI 277130	ALB	Permet	40.3131	20.1894	206	TA10622, TA10565, TA10578, TA2711	4
57	TA10558	PI 295058	BGR	Unknown				NA	0
58	TA10559	PI 306540	ROU	Unknown				TA10563	0
59	TA10560	PI 306541	ROU	Unknown				NA	1
60	TA10561	PI 306542	ROU	Unknown				TA2715, TA10569, TA10579	NA
61	TA10562	PI 306543	ROU	Unknown				NA	1
62	TA10563	PI 306544	ROU	Unknown				TA10559	0
63	TA10564	PI 306545	ROU	Unknown				TA2713, TA10625	5
64	TA10565	PI 306546	ROU	Unknown				TA10622, TA10578, TA10557, TA2711	5
65	TA10566	PI 306547	ROU	Unknown				NA	0
66	TA10567	PI 341413	TUR	Eskisehir	39.6667	31.1667	821	NA	0
67	TA10568	PI 352473	ITA	Northern Italy				NA	NA
68	TA10569	PI 352475	DEU	Unknown				TA10561, TA2715, TA10579	0
69	TA10574	PI 355531	BEL	Unknown				NA	0
70	TA10575	PI 355532	ITA	Northern Italy				NA	0
71	TA10576	PI 355534	ITA	Northern Italy				NA	0
72	TA10577	PI 355539	DEU	Unknown				NA	2
73	TA10578	PI 355540	XKX	Balkans				TA10622, TA10565, TA10557, TA2711	4
74	TA10579	PI 355543	DEU	Unknown				TA10561, TA2715, TA10579	0
75	TA10580	PI 355544	DEU	Unknown				TA2712	0
76	TA10581	PI 355546	AUT	Vorarlberg	47.25	9.91667		NA	NA
77	TA10582	PI 355547	AUT	Vorarlberg	47.25	9.91667		NA	1
78	TA10583	PI 355548	AUT	Vorarlberg	47.25	9.91667		NA	0
79	TA10584	PI 355549	AUT	Vorarlberg	47.25	9.91667		NA	0
80	TA10587	PI 435000	MNE	Kotor	42.3589	18.7497	194	NA	NA
81	TA10588	PI 538722	TUR	Tekirdag	40.89	26.9011	198	NA	NA
82	TA10589	PI 542473	XKX	Unknown				NA	0
83	TA10590	PI 542474	TUR	Izmir				NA	0
84	TA10591	PI 554596	TUR	Izmir				NA	0
85	TA10598	PI 573524	TUR	Bolu	40.7333	31.4667	820	NA	2
86	TA10604	SYR002:ICPW 300043	TUR	Kars	40.7667	43.2833	1590	NA	NA
87	TA10605	SYR002:ICPW 300082	BGR	Plovdiv	42.1167	24.9167	170	NA	1
88	TA10606	SYR002:ICPW 300104	TUR	Unknown				NA	0
89	TA10607	SYR002:ICPW 300105	TUR	Unknown				NA	0
90	TA10608	SYR002:ICPW 500133	ALB	Unknown				TA10555	5
91	TA10609	SYR002:ICPW 500126	BGR	Plovdiv; From IIPGR Station; Sadovo	42.1167	24.9167	170	TA2726, TA10868	0
92	TA10610	SYR002L:ICPW 500127	BGR	Plovdiv; From IIPGR Station; Sadovo	42.1167	24.9167	170	NA	1
93	TA10611	SYR002:ICPW 500134	ROU	Unknown				TA2720	2
94	TA10612	SYR002:ICPW 500273	ALB	Korce; Prenjsasi	41.0667	20.5333	904	NA	NA
95	TA10613	SYR002:ICPW 500297	TUR	Unknown				NA	0
96	TA10615	SYR002:ICPW 500299	TUR	Unknown				NA	0
97	TA10617	AZE015:AG-333	GEO	Mtskheta-Mtianeti; From the I.Lomouri Institute of Farming	41.8333	44.7167	642	NA	NA
98	TA10618		GEO	Mtskheta-Mtianeti; From the I.Lomouri Institute of Farming	41.8333	44.7167	642	NA	1
99	TA10619	AZE015:AG-335	GEO	Mtskheta-Mtianeti; From the I.Lomouri Institute of Farming	41.8333	44.7167	642	NA	1
100	TA10620	AZE015:AG-336	GEO	Mtskheta-Mtianeti; From the I.Lomouri Institute of Farming	41.8333	44.7167	642	NA	1
101	TA10621	AZE015:AG-338	GRC	Crete	35.1963	24.939		NA	NA
102	TA10622	PI 277130	ALB	Permet	40.3131	20.1894	206	TA10565, TA10578, TA10557, TA2711	5
103	TA10623		ALB	Tirana	41.2197	19.969	485	NA	NA
104	TA10624		ALB	Permet	40.3131	20.1894	206	NA	0
105	TA10625		ALB	Permet	40.3131	20.1894	206	TA10564, TA2713	NA
106	TA10626	PI 277134	XKX	Unknown				NA	1
107	TA10627	PI 277137	XKX	Unknown				TA10631	0
108	TA10628		XKX	Unknown				NA	1
109	TA10629		XKX	Balkans				NA	0
110	TA10630		XKX	Unknown				NA	NA
111	TA10631	SWE054:NGB10970	XKX	Unknown				TA10627	0
112	TA10632	DEU146:W 4513	ROU	Cluj	46.7914	23.2886	468	NA	NA
113	TA10634	DEU146:W 5524 B	ITA	Campania	40.8529	15.2574	690	TA10897	NA
114	TA10635	DEU146:W 5588	GEO	Racha-Lecchumi and Kvemo Svaneti	42.6502	42.7869	593	TA10636	1
115	TA10636	DEU146:W 5590	GEO	Imereti	42.475	42.7572	322	TA10635	NA
116	TA10637	DEU146:W 7526	XKX	Unknown				NA	7
117	TA10639	DEU001:36584	XKX	Unknown				NA	1
118	TA10640	DEU001:36580	DEU	Unknown				NA	1
119	TA10641	DEU001:27815	XKX	Unknown				NA	0
120	TA10642	DEU001:37339	XKX	Unknown				NA	0
121	TA10643	DEU001:37341	XKX	Unknown				NA	0
122	TA10644	DEU001:37355	XKX	Unknown				NA	0
123	TA10645	DEU001:37354	XKX	Unknown				NA	1
124	TA10646	DEU001:36575	XKX	Unknown				NA	0
125	TA10649		TUR	Isparta	38.6356	31.0384	969	NA	0
126	TA10650		TUR	Isparta	38.6356	31.0384	969	NA	NA
127	TA10651		TUR	Kastamonu	41.3057	41.3057	1095	NA	NA
128	TA10652		TUR	Kastamonu	41.3057	41.3057	1095	NA	0
129	TA10653		TUR	Kastamonu	41.5065	34.162	590	NA	0
130	TA10654		TUR	Kastamonu	41.5065	34.162	590	NA	2
131	TA10655		ROU	Cluj				NA	6
132	TA10656		TUR	Bursa	40.2156	28.6496	41	NA	NA
133	TA10657		TUR	Bursa	40.2528	28.149	35	NA	0
134	TA10658		TUR	Balikesir	40.3356	27.8294	113	NA	0
135	TA10659		TUR	Balikesir	40.3329	27.8188	240	NA	0
136	TA10660		TUR	Balikesir	40.3329	27.8188	240	NA	0
137	TA10868		XKX	Unknown				TA10609, TA2726	0
138	TA10893	SYR002:ICPW 300106	TUR	Unknown				NA	0
139	TA10894	SYR002:ICPW 300107	TUR	Unknown				NA	0
140	TA10895	SYr002:ICPW 300109	TUR	Unknown				NA	0
141	TA10896	SYR002:ICPW 300122	ITA	Campania	41.3	15.1333	612	NA	0
142	TA10897	SYR002:ICPW 300123	ITA	Campania	40.85	15.3	668	TA10634	NA
143	TA11016		AZE	Naxcivan	39.2141	45.4084	898	NA	NA
144	TA11039	USA288:P83-31.2-4	XKX	Unknown				TA2725	0
145	TA11107		XKX	Unknown				TA2721, TA138, TA4420	0

## Sheet: Wild-Einkorn-Race-Alpha
T. monococcum subsp. aegilopoides, genetic race ⍺
S.N.	Accession Names	Accession Number	Collection Country	Collection Site	Latitude	Longitude	Elevation (m)	Duplicates	GlmCol (0=white; 9=very black)	Remarks
1	TA175		IRQ	As Sulaymaniyah	35.4725	45.5043	730	TA486, TA517	0
2	TA176	PI 538460	IRN	Kermanshah	34.3763	46.9775	1400	NA	NA
3	TA181		IRN	Tehran Collection of the Agricultural Experimental Station Tehran				TA581	0
4	TA182	PI 427787	IRN	Kermanshah	34.4454	47.4421	1350	TA441, TA183, TA557, TA436	NA
5	TA183	PI 427788	IRN	Kermanshah	34.4454	47.4421	1350	TA441, TA557, TA182, TA436	0
6	TA184	PI 427790	IRN	Kermanshah	34.4454	47.4421	1350	NA	5
7	TA185	PI 427791	IRN	Kermanshah	34.4454	47.4421	1350	TA187, TA1348, TA1349, TA188	5
8	TA186	PI 427792	IRN	Kermanshah	34.4454	47.4421	1350	NA	NA
9	TA187	PI 427793	IRN	Kermanshah	34.4454	47.4421	1350	TA1348, TA185, TA1349, TA188	2
10	TA188	PI 427794	IRN	Kermanshah	34.4454	47.4421	1350	TA187, TA1348, TA185, TA1349	2
11	TA189	PI 427796	IRN	Kermanshah	34.8333	47.1667	1900	NA	0
12	TA190	PI 427798	IRN	Kermanshah	34.8333	47.1667	1900	TA560, TA559, TA191	2
13	TA191	PI 427799	IRN	Kermanshah	34.8333	47.1667	1900	TA560, TA559, TA190	2
14	TA192	PI 427802	IRN	Kermanshah	34.3763	46.9775	1400	NA	0
15	TA193	PI 427804	IRN	Kermanshah	34.3763	46.9775	1400	NA	0
16	TA194	PI 427805	IRN	Kermanshah	34.3763	46.9775	1400	NA	0
17	TA195	PI 427806	IRN	Kermanshah	34.3763	46.9775	1400	NA	0
18	TA196	PI 503578	IRN	Kermanshah	34.31	46.1838	1500	NA	0
19	TA197	PI 427811	IRN	Kermanshah	34.0541	46.4715	1550	NA	NA
20	TA198	PI 427996	LBN	Beqaa	33.5184	35.8851	1150	TA554, TA549, TA547, TA556	NA
21	TA200	PI 427686	IRQ	Arbil	36.4167	44.3667	1000	TA258, TA499, TA406, TA267, TA413, TA492, TA410, TA257, TA260, TA259, TA256, TA265, TA408, TA262, TA411, TA409, TA266, TA405, TA203, TA263	NA
22	TA201	PI 427858	IRQ	Arbil	36.4167	44.3667	1000	TA415, TA207	0
23	TA202		IRQ	Arbil	36.4167	44.3667	1000	TA505, TA510, TA427, TA419, TA422, TA281, TA276, TA1203, TA284, TA421, TA1202, TA506, TA426, TA504, TA1206, TA274, TA425, TA275, TA507, TA1331, TA416, TA1332, TA283, TA1357, TA432, TA420, TA431	0
24	TA203	PI 428007	IRQ	Arbil	36.4167	44.3667	1000	TA258, TA499, TA406, TA267, TA413, TA492, TA410, TA257, TA260, TA259, TA256, TA265, TA408, TA262, TA411, TA409, TA266, TA405, TA200, TA263	0
25	TA205	PI 428005	IRQ	Arbil	36.4238	44.3564	1000	TA1329	7
26	TA206	PI 503308	IRQ	Arbil	36.4167	44.3667	1000	TA250	5
27	TA207	PI 428006	IRQ	Arbil	36.4167	44.3667	1000	TA415, TA201	0
28	TA208	PI 538545	IRQ	Arbil	36.4	44.2333	1100	TA390, TA490	0
29	TA209	PI 538546	IRQ	Arbil	36.4	44.2333	1100	TA243, TA242, TA488	0
30	TA211	PI 503305	IRQ	Arbil	36.4	44.2	1100	TA380	NA
31	TA212	PI 427819	IRQ	Arbil	36.4	44.2	1100	TA237, TA236, TA369, TA496, TA370	0
32	TA214	PI 538581	IRQ	Arbil	36.4	44.2	1100	TA375	7
33	TA215	PI 538610	IRQ	Arbil	36.4	44.2	1100	TA222	0
34	TA216	PI 538611	IRQ	Arbil	36.4	44.2	1100	TA379	0
35	TA217	PI 427637	IRQ	Arbil	36.4	44.2	1100	NA	0
36	TA218	PI 427638	IRQ	Arbil	36.4	44.2	1100	TA220, TA224, TA219, TA487	0
37	TA219	PI 427640	IRQ	Arbil	36.4	44.2	1100	TA220, TA224, TA218, TA487	0
38	TA220	PI 427641	IRQ	Arbil	36.4	44.2	1100	TA224, TA219, TA218, TA487	0
39	TA221	PI 427642	IRQ	Arbil	36.4	44.2	1100	TA382, TA502, TA223, TA386, TA383, TA234	5
40	TA222	PI 427643	IRQ	Arbil	36.4	44.2	1100	TA215	0
41	TA223	PI 427644	IRQ	Arbil	36.4	44.2	1100	TA382, TA502, TA386, TA383, TA221, TA234	5
42	TA224	PI 427645	IRQ	Arbil	36.4	44.2	1100	TA220, TA219, TA218, TA487	0
43	TA226	PI 427647	IRQ	Arbil	36.4	44.2	1100	TA278, TA230, TA280, TA279, TA227, TA305, TA235	5
44	TA227	PI 427648	IRQ	Arbil	36.4	44.2	1100	TA278, TA230, TA226, TA280, TA279, TA305, TA235	6
45	TA228	PI 554559	TUR	Burdur	37.5881	29.7798	1310	NA	0
46	TA229	PI 427649	IRQ	Arbil	36.4	44.2	1100	TA232, TA233	0
47	TA230	PI 427650	IRQ	Arbil	36.4	44.2	1100	TA278, TA226, TA280, TA279, TA227, TA305, TA235	6
48	TA232	PI 427652	IRQ	Arbil	36.4	44.2	1100	TA229, TA233	0
49	TA233	PI 427653	IRQ	Arbil	36.4	44.2	1100	TA232, TA229	0
50	TA234	PI 538543	IRQ	Arbil	36.4	44.2	1100	TA382, TA502, TA223, TA386, TA383, TA221	5
51	TA235	PI 427654	IRQ	Arbil	36.4	44.2	1100	TA278, TA230, TA226, TA280, TA279, TA227, TA305	6
52	TA236	PI 427655	IRQ	Arbil	36.4	44.2	1100	TA237, TA369, TA212, TA496, TA370	0
53	TA237	PI 427656	IRQ	Arbil	36.4	44.2	1100	TA236, TA369, TA212, TA496, TA370	0
54	TA238	PI 427657	IRQ	Arbil	36.4	44.2	1100	TA1326, TA695	0
55	TA239	PI 554557	TUR	Burdur	37.5881	29.7798	1310	NA	NA
56	TA240	PI 427659	IRQ	Arbil	36.4	44.2	1100	NA	0
57	TA241	PI 427660	IRQ	Arbil	36.4	44.2333	1100	TA489	0
58	TA242	PI 427661	IRQ	Arbil	36.4	44.2333	1100	TA243, TA488, TA209	0
59	TA243	PI 427662	IRQ	Arbil	36.4	44.2333	1100	TA242, TA488, TA209	0
60	TA244	PI 427663	IRQ	Arbil	36.4	44.2333	1100	TA491	0
61	TA245	PI 427664	IRQ	Arbil	36.4167	44.3667	1100	TA397, TA295	5
62	TA246	PI 427665	IRQ	Arbil	36.4167	44.3667	1100	TA401, TA1327, TA396, TA879, TA400	5
63	TA247	PI 427666	IRQ	Arbil	36.4167	44.3667	1100	TA395, TA1328, TA248	2
64	TA248	PI 427667	IRQ	Arbil	36.4167	44.3667	1100	TA395, TA1328, TA247	2
65	TA249	PI 427668	IRQ	Arbil	36.4167	44.3667	1100	NA	2
66	TA250	PI 427669	IRQ	Arbil	36.4167	44.3667	1100	TA206	5
67	TA251	PI 427670	IRQ	Arbil	36.4167	44.3667	1100	NA	5
68	TA252	PI 427671	IRQ	Arbil	36.4238	44.3564	1000	TA268, TA254, TA497, TA498, TA407	0
69	TA254	PI 427673	IRQ	Arbil	36.4238	44.3564	1000	TA268, TA252, TA497, TA498, TA407	0
70	TA256	PI 427675	IRQ	Arbil	36.4167	44.3667	1000	TA258, TA499, TA406, TA267, TA413, TA492, TA410, TA257, TA260, TA259, TA265, TA408, TA262, TA411, TA409, TA266, TA405, TA203, TA200, TA263	0
71	TA257	PI 427676	IRQ	Arbil	36.4167	44.3667	1000	TA258, TA499, TA406, TA267, TA413, TA492, TA410, TA260, TA259, TA256, TA265, TA408, TA262, TA411, TA409, TA266, TA405, TA203, TA200, TA263	0
72	TA258	PI 427677	IRQ	Arbil	36.4167	44.3667	1000	TA499, TA406, TA267, TA413, TA492, TA410, TA257, TA260, TA259, TA256, TA265, TA408, TA262, TA411, TA409, TA266, TA405, TA203, TA200, TA263	0
73	TA259	PI 427678	IRQ	Arbil	36.4167	44.3667	1000	TA258, TA499, TA406, TA267, TA413, TA492, TA410, TA257, TA260, TA256, TA265, TA408, TA262, TA411, TA409, TA266, TA405, TA203, TA200, TA263	0
74	TA260	PI 427679	IRQ	Arbil	36.4167	44.3667	1000	TA258, TA499, TA406, TA267, TA413, TA492, TA410, TA257, TA259, TA256, TA265, TA408, TA262, TA411, TA409, TA266, TA405, TA203, TA200, TA263	0
75	TA261	PI 554560	TUR	Denizli	37.5725	29.0796	1230	NA	NA
76	TA262	PI 427681	IRQ	Arbil	36.4167	44.3667	1000	TA258, TA499, TA406, TA267, TA413, TA492, TA410, TA257, TA260, TA259, TA256, TA265, TA408, TA411, TA409, TA266, TA405, TA203, TA200, TA263	0
77	TA263	PI 427682	IRQ	Arbil	36.4167	44.3667	1000	TA258, TA499, TA406, TA267, TA413, TA492, TA410, TA257, TA260, TA259, TA256, TA265, TA408, TA262, TA411, TA409, TA266, TA405, TA203, TA200	0
78	TA265	PI 427683	IRQ	Arbil	36.4167	44.3667	1000	TA258, TA499, TA406, TA267, TA413, TA492, TA410, TA257, TA260, TA259, TA256, TA408, TA262, TA411, TA409, TA266, TA405, TA203, TA200, TA263	0
79	TA266	PI 427684	IRQ	Arbil	36.4167	44.3667	1000	TA258, TA499, TA406, TA267, TA413, TA492, TA410, TA257, TA260, TA259, TA256, TA265, TA408, TA262, TA411, TA409, TA405, TA203, TA200, TA263	0
80	TA267	PI 427685	IRQ	Arbil	36.4167	44.3667	1000	TA258, TA499, TA406, TA413, TA492, TA410, TA257, TA260, TA259, TA256, TA265, TA408, TA262, TA411, TA409, TA266, TA405, TA203, TA200, TA263	0
81	TA268	PI 427687	IRQ	Arbil	36.4167	44.3667	1000	TA252, TA254, TA497, TA498, TA407	0
82	TA269	PI 554502	TUR	Sanliurfa	36.9833	39.9667	350	NA	9
83	TA270	PI 427689	IRQ	Arbil	36.3992	44.2131	1000	TA277, TA273, TA429, TA430, TA424, TA272	0
84	TA271	PI 427690	IRQ	Arbil	36.3992	44.2131	1000	TA285, TA418, TA417, TA287, TA503, TA1201	NA
85	TA272	PI 427691	IRQ	Arbil	36.3992	44.2131	1000	TA277, TA273, TA429, TA430, TA270, TA424	0
86	TA273	PI 427692	IRQ	Arbil	36.3992	44.2131	1000	TA277, TA429, TA430, TA270, TA424, TA272	0
87	TA274	PI 427693	IRQ	Arbil	36.3992	44.2131	1000	TA505, TA510, TA427, TA419, TA422, TA281, TA276, TA1203, TA284, TA421, TA1202, TA506, TA426, TA504, TA1206, TA425, TA275, TA507, TA1331, TA416, TA1332, TA283, TA1357, TA432, TA420, TA431, TA202	0
88	TA275	PI 427694	IRQ	Arbil	36.3992	44.2131	1000	TA505, TA510, TA427, TA419, TA422, TA281, TA276, TA1203, TA284, TA421, TA1202, TA506, TA426, TA504, TA1206, TA274, TA425, TA507, TA1331, TA416, TA1332, TA283, TA1357, TA432, TA420, TA431, TA202	0
89	TA276	PI 427696	IRQ	Arbil	36.3992	44.2131	1000	TA505, TA510, TA427, TA419, TA422, TA281, TA1203, TA284, TA421, TA1202, TA506, TA426, TA504, TA1206, TA274, TA425, TA275, TA507, TA1331, TA416, TA1332, TA283, TA1357, TA432, TA420, TA431, TA202	0
90	TA277	PI 427697	IRQ	Arbil	36.3992	44.2131	1000	TA273, TA429, TA430, TA270, TA424, TA272	0
91	TA278	PI 427698	IRQ	Arbil	36.3992	44.2131	1000	TA230, TA226, TA280, TA279, TA227, TA305, TA235	5
92	TA279	PI 427699	IRQ	Arbil	36.3992	44.2131	1000	TA278, TA230, TA226, TA280, TA227, TA305, TA235	6
93	TA280	PI 427700	IRQ	Arbil	36.3992	44.2131	1000	TA278, TA230, TA226, TA279, TA227, TA305, TA235	6
94	TA281	PI 427701	IRQ	Arbil	36.3992	44.2131	1000	TA505, TA510, TA427, TA419, TA422, TA276, TA1203, TA284, TA421, TA1202, TA506, TA426, TA504, TA1206, TA274, TA425, TA275, TA507, TA1331, TA416, TA1332, TA283, TA1357, TA432, TA420, TA431, TA202	0
95	TA283	PI 427703	IRQ	Arbil	36.3992	44.2131	1000	TA505, TA510, TA427, TA419, TA422, TA281, TA276, TA1203, TA284, TA421, TA1202, TA506, TA426, TA504, TA1206, TA274, TA425, TA275, TA507, TA1331, TA416, TA1332, TA1357, TA432, TA420, TA431, TA202	0
96	TA284	PI 427704	IRQ	Arbil	36.3992	44.2131	1000	TA505, TA510, TA427, TA419, TA422, TA281, TA276, TA1203, TA421, TA1202, TA506, TA426, TA504, TA1206, TA274, TA425, TA275, TA507, TA1331, TA416, TA1332, TA283, TA1357, TA432, TA420, TA431, TA202	0
97	TA285	PI 427705	IRQ	Arbil	36.3992	44.2131	1000	TA418, TA417, TA287, TA503, TA271, TA1201	0
98	TA287	PI 427707	IRQ	Arbil	36.3992	44.2131	1000	TA285, TA418, TA417, TA503, TA271, TA1201	0
99	TA288	PI 427708	IRQ	Arbil	36.3992	44.2131	1000	NA	5
100	TA289	PI 427709	IRQ	Arbil	36.3992	44.2131	1000	NA	5
101	TA290	PI 427710	IRQ	Dahuk	36.9167	43.0333	750	TA299, TA291, TA300, TA301, TA1211, TA447, TA446, TA1208, TA1210, TA1360	NA
102	TA291	PI 427711	IRQ	Dahuk	36.9167	43.0333	750	TA299, TA300, TA301, TA1211, TA447, TA446, TA1208, TA1210, TA290, TA1360	8
103	TA292	PI 427712	IRQ	Dahuk	36.9167	43.0333	750	TA1209, TA440, TA435, TA444, TA294, TA293, TA297, TA298, TA437	0
104	TA293	PI 427713	IRQ	Dahuk	36.9167	43.0333	750	TA1209, TA440, TA292, TA435, TA444, TA294, TA297, TA298, TA437	0
105	TA294	PI 427714	IRQ	Dahuk	36.9167	43.0333	750	TA1209, TA440, TA292, TA435, TA444, TA293, TA297, TA298, TA437	0
106	TA295	PI 427716	IRQ	Dahuk	36.9167	43.0333	750	TA245, TA397	5
107	TA297	PI 427718	IRQ	Dahuk	36.9167	43.0333	750	TA1209, TA440, TA292, TA435, TA444, TA294, TA293, TA298, TA437	0
108	TA298	PI 427719	IRQ	Dahuk	36.9167	43.0333	750	TA1209, TA440, TA292, TA435, TA444, TA294, TA293, TA297, TA437	0
109	TA299	PI 427721	IRQ	Dahuk	36.9167	43.0333	750	TA291, TA300, TA301, TA1211, TA447, TA446, TA1208, TA1210, TA290, TA1360	8
110	TA300	PI 538558	IRQ	Dahuk	36.9167	43.0333	750	TA299, TA291, TA301, TA1211, TA447, TA446, TA1208, TA1210, TA290, TA1360	8
111	TA301	PI 503306	IRQ	Dahuk	36.9167	43.0333	750	TA299, TA291, TA300, TA1211, TA447, TA446, TA1208, TA1210, TA290, TA1360	8
112	TA302	PI 427722	IRQ	Dahuk	36.9167	43.0333	750	TA448	0
113	TA303	PI 538559	IRQ	Dahuk	36.9667	43.1833	950	TA1334, TA310, TA449, TA308, TA460	0
114	TA304	PI 427723	IRQ	Dahuk	36.9667	43.1833	950	TA1214	0
115	TA305	PI 427724	IRQ	Dahuk	36.9667	43.1833	950	TA278, TA230, TA226, TA280, TA279, TA227, TA235	5
116	TA306	PI 427725	IRQ	Dahuk	36.9667	43.1833	950	TA309, TA307	8
117	TA307	PI 427726	IRQ	Dahuk	36.9667	43.1833	950	TA306, TA309	NA
118	TA308	PI 427727	IRQ	Dahuk	36.9667	43.1833	950	TA1334, TA310, TA449, TA303, TA460	0
119	TA309	PI 427728	IRQ	Dahuk	36.9667	43.1833	950	TA306, TA307	8
120	TA310	PI 427729	IRQ	Dahuk	36.9667	43.1833	950	TA1334, TA449, TA303, TA308, TA460	0
121	TA311	PI 427730	IRQ	Dahuk	36.9667	43.1833	950	TA313	NA
122	TA312	PI 427731	IRQ	Dahuk	36.9667	43.1833	950	NA	0
123	TA313	PI 427732	IRQ	Dahuk	36.9667	43.1833	950	TA311	3
124	TA314	PI 427733	IRQ	Dahuk	36.9667	43.1833	950	NA	0
125	TA315	PI 538561	IRQ	Dahuk	36.9186	43.247	1250	TA464, TA466, TA317, TA465, TA468, TA467, TA469	NA
126	TA316	PI 427734	IRQ	Dahuk	36.9186	43.247	1250	TA1213	7
127	TA317	PI 427735	IRQ	Dahuk	36.9186	43.247	1250	TA464, TA466, TA465, TA315, TA468, TA467, TA469	0
128	TA318	PI 427736	IRQ	Dahuk	36.9186	43.247	1250	TA470	7
129	TA320	PI 538563	IRQ	Dahuk	36.9186	43.247	1250	NA	0
130	TA321	PI 427738	IRQ	Dahuk	36.9186	43.247	1250	NA	7
131	TA322	PI 427739	IRQ	Dahuk	36.9186	43.247	1250	NA	0
132	TA323	PI 427740	IRQ	Dahuk	36.9186	43.247	1250	NA	0
133	TA324		IRQ	Dahuk	37	43.2167	1050	TA473, TA1362, TA325, TA1217, TA326, TA327, TA1216, TA471, TA1363, TA1335, TA1361	7
134	TA325	PI 538567	IRQ	Dahuk	37	43.2167	1050	TA324, TA473, TA1362, TA1217, TA326, TA327, TA1216, TA471, TA1363, TA1335, TA1361	7
135	TA326	PI 427741	IRQ	Dahuk	37	43.2167	1050	TA324, TA473, TA1362, TA325, TA1217, TA327, TA1216, TA471, TA1363, TA1335, TA1361	7
136	TA327	PI 427742	IRQ	Dahuk	37	43.2167	1050	TA324, TA473, TA1362, TA325, TA1217, TA326, TA1216, TA471, TA1363, TA1335, TA1361	7
137	TA328	PI 538568	IRQ	Dahuk	36.9833	43.2	1150	TA356	0
138	TA329	PI 427743	IRQ	Dahuk	36.9833	43.2	1150	NA	6
139	TA330	PI 427744	IRQ	Dahuk	36.9667	43.1833	900	NA	8
140	TA331	PI 427748	IRQ	Dahuk	36.9667	43.1833	900	TA346, TA340, TA475, TA343	8
141	TA332	PI 427750	IRQ	Dahuk	36.9667	43.1833	900	TA1343, TA476, TA338, TA1220	0
142	TA333	PI 427751	IRQ	Dahuk	36.9667	43.1833	900	TA1339, TA474	8
143	TA334	PI 427752	IRQ	Dahuk	36.9667	43.1833	900	TA494	0
144	TA336	PI 538571	IRQ	Dahuk	36.9667	43.1833	900	NA	0
145	TA337	PI 427754	IRQ	Dahuk	36.9667	43.1833	900	NA	0
146	TA338	PI 427755	IRQ	Dahuk	36.9667	43.1833	900	TA332, TA1343, TA476, TA1220	0
147	TA340	PI 427757	IRQ	Dahuk	36.9667	43.1833	900	TA346, TA475, TA343, TA331	6
148	TA341	PI 427758	IRQ	Dahuk	36.9667	43.1833	900	NA	6
149	TA342	PI 427759	IRQ	Dahuk	36.9667	43.1833	900	TA347	8
150	TA343	PI 427760	IRQ	Dahuk	36.9667	43.1833	900	TA346, TA340, TA475, TA331	8
151	TA344	PI 427762	IRQ	Dahuk	36.9667	43.1833	900	NA	0
152	TA345	PI 554509	TUR	Sanliurfa	37.2667	38.7667	500	NA	0
153	TA346	PI 427764	IRQ	Dahuk	36.9667	43.1833	900	TA340, TA475, TA343, TA331	7
154	TA347	PI 427765	IRQ	Dahuk	36.9667	43.1833	900	TA342	8
155	TA348	PI 427766	IRQ	Dahuk	36.9667	43.1833	900	TA350	8
156	TA349	PI 427767	IRQ	Dahuk	36.9667	43.1833	900	NA	4
157	TA350	PI 427768	IRQ	Dahuk	36.9667	43.1833	900	TA348	8
158	TA351	PI 427769	IRQ	As Sulaymaniyah	35.5898	45.1984	780	NA	NA
159	TA352	PI 427770	IRQ	As Sulaymaniyah	35.5898	45.1984	780	NA	0
160	TA353	PI 427772	IRQ	As Sulaymaniyah	35.5898	45.1984	780	NA	0
161	TA354	PI 427773	IRQ	As Sulaymaniyah	35.5898	45.1984	780	NA	0
162	TA355	PI 427774	IRQ	As Sulaymaniyah	35.8156	45.0961	780	TA361	0
163	TA356	PI 427775	IRQ	As Sulaymaniyah	35.8384	45.0831	800	TA328	0
164	TA357	PI 427776	IRQ	As Sulaymaniyah	35.8384	45.0831	800	NA	5
165	TA358	PI 427777	IRQ	As Sulaymaniyah	35.8384	45.0831	800	NA	0
166	TA359	PI 427778	IRQ	As Sulaymaniyah	35.8384	45.0831	800	NA	0
167	TA361	PI 427780	IRQ	As Sulaymaniyah	35.7833	45.1333	700	TA355	0
168	TA362	PI 427781	IRQ	As Sulaymaniyah	35.6422	45.2252	800	NA	0
169	TA363	PI 427782	IRQ	As Sulaymaniyah	35.7582	45.5754	960	TA482, TA364	0
170	TA364	PI 427783	IRQ	As Sulaymaniyah	35.7582	45.5754	960	TA363, TA482	0
171	TA365	PI 427784	IRQ	As Sulaymaniyah	35.4937	45.458	720	NA	6
172	TA366	PI 427785	IRQ	As Sulaymaniyah	35.4725	45.5043	730	NA	NA
173	TA367	PI 427786	IRQ	As Sulaymaniyah	35.4137	45.4628	850	NA	5
174	TA369	PI 427816	IRQ	Arbil	36.4	44.2	1100	TA237, TA236, TA212, TA496, TA370	NA
175	TA370	PI 427817	IRQ	Arbil	36.4	44.2	1100	TA237, TA236, TA369, TA212, TA496	0
176	TA371	PI 427818	IRQ	Arbil	36.4	44.2	1100	NA	0
177	TA372	PI 427820	IRQ	Arbil	36.4	44.2	1100	NA	0
178	TA373	PI 427821	IRQ	Arbil	36.4	44.2	1100	TA374	0
179	TA374	PI 427822	IRQ	Arbil	36.4	44.2	1100	TA373	0
180	TA375	PI 427823	IRQ	Arbil	36.4	44.2	1100	TA214	4
181	TA376	PI 427824	IRQ	Arbil	36.4	44.2	1100	NA	0
182	TA377	PI 538580	IRQ	Arbil	36.4	44.2	1100	NA	8
183	TA378	PI 427826	IRQ	Arbil	36.4	44.2	1100	NA	5
184	TA379	PI 427827	IRQ	Arbil	36.4	44.2	1100	TA216	0
185	TA380	PI 427828	IRQ	Arbil	36.4	44.2	1100	TA211	5
186	TA381	PI 427829	IRQ	Arbil	36.4	44.2	1100	NA	0
187	TA382	PI 427830	IRQ	Arbil	36.4	44.2	1100	TA502, TA223, TA386, TA383, TA221, TA234	5
188	TA383	PI 427831	IRQ	Arbil	36.4	44.2	1100	TA382, TA502, TA223, TA386, TA221, TA234	5
189	TA384	PI 427832	IRQ	Arbil	36.4	44.2	1100	NA	5
190	TA385	PI 427833	IRQ	Arbil	36.4	44.2	1100	NA	0
191	TA386	PI 427834	IRQ	Arbil	36.4	44.2	1100	TA382, TA502, TA223, TA383, TA221, TA234	5
192	TA387	PI 427835	IRQ	Arbil	36.4	44.2	1100	NA	5
193	TA388	PI 427836	IRQ	Arbil	36.4	44.2	1100	NA	5
194	TA390	PI 427838	IRQ	Arbil	36.4	44.2333	1100	TA490, TA208	0
195	TA391	PI 427839	IRQ	Arbil	36.4	44.2333	1100	NA	NA
196	TA392	PI 427840	IRQ	Arbil	36.4	44.2333	1100	NA	0
197	TA393	PI 427841	IRQ	Arbil	36.4	44.2333	1100	NA	0
198	TA394	PI 427842	IRQ	Arbil	36.4	44.2333	1100	NA	0
199	TA395	PI 427843	IRQ	Arbil	36.4167	44.3667	1000	TA1328, TA248, TA247	2
200	TA396	PI 427844	IRQ	Arbil	36.4167	44.3667	1000	TA401, TA1327, TA246, TA879, TA400	5
201	TA397	PI 427845	IRQ	Arbil	36.4167	44.3667	1000	TA245, TA295	5
202	TA398	PI 427846	IRQ	Arbil	36.4167	44.3667	1000	NA	5
203	TA399	PI 427847	IRQ	Arbil	36.4167	44.3667	1000	NA	0
204	TA400	PI 427848	IRQ	Arbil	36.4167	44.3667	1000	TA401, TA1327, TA396, TA246, TA879	5
205	TA401	PI 427849	IRQ	Arbil	36.4167	44.3667	1000	TA1327, TA396, TA246, TA879, TA400	5
206	TA403	PI 427851	IRQ	Arbil	36.4238	44.3564	1000	NA	7
207	TA404	PI 554504	TUR	Diyarbakir	37.6784	40.4407	625	NA	NA
208	TA405	PI 427853	IRQ	Arbil	36.4167	44.3667	1000	TA258, TA499, TA406, TA267, TA413, TA492, TA410, TA257, TA260, TA259, TA256, TA265, TA408, TA262, TA411, TA409, TA266, TA203, TA200, TA263	0
209	TA406	PI 427854	IRQ	Arbil	36.4167	44.3667	1000	TA258, TA499, TA267, TA413, TA492, TA410, TA257, TA260, TA259, TA256, TA265, TA408, TA262, TA411, TA409, TA266, TA405, TA203, TA200, TA263	0
210	TA407	PI 427855	IRQ	Arbil	36.4167	44.3667	1000	TA268, TA252, TA254, TA497, TA498	0
211	TA408	PI 427856	IRQ	Arbil	36.4167	44.3667	1000	TA258, TA499, TA406, TA267, TA413, TA492, TA410, TA257, TA260, TA259, TA256, TA265, TA262, TA411, TA409, TA266, TA405, TA203, TA200, TA263	0
212	TA409	PI 427857	IRQ	Arbil	36.4167	44.3667	1000	TA258, TA499, TA406, TA267, TA413, TA492, TA410, TA257, TA260, TA259, TA256, TA265, TA408, TA262, TA411, TA266, TA405, TA203, TA200, TA263	0
213	TA410	PI 427859	IRQ	Arbil	36.4167	44.3667	1000	TA258, TA499, TA406, TA267, TA413, TA492, TA257, TA260, TA259, TA256, TA265, TA408, TA262, TA411, TA409, TA266, TA405, TA203, TA200, TA263	0
214	TA411	PI 427860	IRQ	Arbil	36.4167	44.3667	1000	TA258, TA499, TA406, TA267, TA413, TA492, TA410, TA257, TA260, TA259, TA256, TA265, TA408, TA262, TA409, TA266, TA405, TA203, TA200, TA263	0
215	TA412	PI 427861	IRQ	Arbil	36.4167	44.3667	1000	NA	0
216	TA413	PI 427862	IRQ	Arbil	36.4167	44.3667	1000	TA258, TA499, TA406, TA267, TA492, TA410, TA257, TA260, TA259, TA256, TA265, TA408, TA262, TA411, TA409, TA266, TA405, TA203, TA200, TA263	0
217	TA414	PI 538587	IRQ	Arbil	36.4167	44.3667	1000	NA	4
218	TA415	PI 427863	IRQ	Arbil	36.4167	44.3667	1000	TA207, TA201	0
219	TA416	PI 427864	IRQ	Arbil	36.3992	44.2131	1000	TA505, TA510, TA427, TA419, TA422, TA281, TA276, TA1203, TA284, TA421, TA1202, TA506, TA426, TA504, TA1206, TA274, TA425, TA275, TA507, TA1331, TA1332, TA283, TA1357, TA432, TA420, TA431, TA202	0
220	TA417	PI 427865	IRQ	Arbil	36.3992	44.2131	1000	TA285, TA418, TA287, TA503, TA271, TA1201	0
221	TA418	PI 538589	IRQ	Arbil	36.3992	44.2131	1000	TA285, TA417, TA287, TA503, TA271, TA1201	0
222	TA419	PI 427866	IRQ	Arbil	36.3992	44.2131	1000	TA505, TA510, TA427, TA422, TA281, TA276, TA1203, TA284, TA421, TA1202, TA506, TA426, TA504, TA1206, TA274, TA425, TA275, TA507, TA1331, TA416, TA1332, TA283, TA1357, TA432, TA420, TA431, TA202	0
223	TA420	PI 427867	IRQ	Arbil	36.3992	44.2131	1000	TA505, TA510, TA427, TA419, TA422, TA281, TA276, TA1203, TA284, TA421, TA1202, TA506, TA426, TA504, TA1206, TA274, TA425, TA275, TA507, TA1331, TA416, TA1332, TA283, TA1357, TA432, TA431, TA202	0
224	TA421	PI 427868	IRQ	Arbil	36.3992	44.2131	1000	TA505, TA510, TA427, TA419, TA422, TA281, TA276, TA1203, TA284, TA1202, TA506, TA426, TA504, TA1206, TA274, TA425, TA275, TA507, TA1331, TA416, TA1332, TA283, TA1357, TA432, TA420, TA431, TA202	0
225	TA422	PI 427869	IRQ	Arbil	36.3992	44.2131	1000	TA505, TA510, TA427, TA419, TA281, TA276, TA1203, TA284, TA421, TA1202, TA506, TA426, TA504, TA1206, TA274, TA425, TA275, TA507, TA1331, TA416, TA1332, TA283, TA1357, TA432, TA420, TA431, TA202	0
226	TA423	PI 427870	IRQ	Arbil	36.3992	44.2131	1000	TA508	NA
227	TA424	PI 538594	IRQ	Arbil	36.3992	44.2131	1000	TA277, TA273, TA429, TA430, TA270, TA272	0
228	TA425	PI 427872	IRQ	Arbil	36.3992	44.2131	1000	TA505, TA510, TA427, TA419, TA422, TA281, TA276, TA1203, TA284, TA421, TA1202, TA506, TA426, TA504, TA1206, TA274, TA275, TA507, TA1331, TA416, TA1332, TA283, TA1357, TA432, TA420, TA431, TA202	0
229	TA426	PI 538595	IRQ	Arbil	36.3992	44.2131	1000	TA505, TA510, TA427, TA419, TA422, TA281, TA276, TA1203, TA284, TA421, TA1202, TA506, TA504, TA1206, TA274, TA425, TA275, TA507, TA1331, TA416, TA1332, TA283, TA1357, TA432, TA420, TA431, TA202	0
230	TA427	PI 427873	IRQ	Arbil	36.3992	44.2131	1000	TA505, TA510, TA419, TA422, TA281, TA276, TA1203, TA284, TA421, TA1202, TA506, TA426, TA504, TA1206, TA274, TA425, TA275, TA507, TA1331, TA416, TA1332, TA283, TA1357, TA432, TA420, TA431, TA202	0
231	TA428	PI 427874	IRQ	Arbil	36.3992	44.2131	1000	NA	0
232	TA429	PI 427875	IRQ	Arbil	36.3992	44.2131	1000	TA277, TA273, TA430, TA270, TA424, TA272	0
233	TA430	PI 427876	IRQ	Arbil	36.3992	44.2131	1000	TA277, TA273, TA429, TA270, TA424, TA272	0
234	TA431	PI 427877	IRQ	Arbil	36.3992	44.2131	1000	TA505, TA510, TA427, TA419, TA422, TA281, TA276, TA1203, TA284, TA421, TA1202, TA506, TA426, TA504, TA1206, TA274, TA425, TA275, TA507, TA1331, TA416, TA1332, TA283, TA1357, TA432, TA420, TA202	0
235	TA432	PI 427878	IRQ	Arbil	36.3992	44.2131	1000	TA505, TA510, TA427, TA419, TA422, TA281, TA276, TA1203, TA284, TA421, TA1202, TA506, TA426, TA504, TA1206, TA274, TA425, TA275, TA507, TA1331, TA416, TA1332, TA283, TA1357, TA420, TA431, TA202	0
236	TA433	PI 427880	IRQ	Dahuk	36.9167	43.0333	750	TA442, TA434	0
237	TA434	PI 427881	IRQ	Dahuk	36.9167	43.0333	750	TA442, TA433	0
238	TA435	PI 427882	IRQ	Dahuk	36.9167	43.0333	750	TA1209, TA440, TA292, TA444, TA294, TA293, TA297, TA298, TA437	0
239	TA436		XKX					TA441, TA183, TA557, TA182	0
240	TA437	PI 427884	IRQ	Dahuk	36.9167	43.0333	750	TA1209, TA440, TA292, TA435, TA444, TA294, TA293, TA297, TA298	0
241	TA438	PI 427885	IRQ	Dahuk	36.9167	43.0333	750	NA	0
242	TA439	PI 427886	IRQ	Dahuk	36.9167	43.0333	750	TA445	0
243	TA440	PI 427887	IRQ	Dahuk	36.9167	43.0333	750	TA1209, TA292, TA435, TA444, TA294, TA293, TA297, TA298, TA437	0
244	TA441		XKX					TA183, TA557, TA182, TA436	0
245	TA442	PI 427889	IRQ	Dahuk	36.9167	43.0333	750	TA433, TA434	0
246	TA443	PI 427890	IRQ	Dahuk	36.9167	43.0333	750	NA	0
247	TA444	PI 427891	IRQ	Dahuk	36.9167	43.0333	750	TA1209, TA440, TA292, TA435, TA294, TA293, TA297, TA298, TA437	0
248	TA445	PI 427892	IRQ	Dahuk	36.9167	43.0333	750	TA439	0
249	TA446	PI 427893	IRQ	Dahuk	36.9167	43.0333	750	TA299, TA291, TA300, TA301, TA1211, TA447, TA1208, TA1210, TA290, TA1360	8
250	TA447	PI 427894	IRQ	Dahuk	36.9167	43.0333	750	TA299, TA291, TA300, TA301, TA1211, TA446, TA1208, TA1210, TA290, TA1360	8
251	TA448	PI 427895	IRQ	Dahuk	36.9167	43.0333	750	TA302	0
252	TA449	PI 427896	IRQ	Dahuk	36.9667	43.1833	950	TA1334, TA310, TA303, TA308, TA460	0
253	TA451	PI 427898	IRQ	Dahuk	36.9667	43.1833	950	NA	0
254	TA452	PI 427899	IRQ	Dahuk	36.9667	43.1833	950	NA	5
255	TA453	PI 427901	IRQ	Dahuk	36.9667	43.1833	950	NA	5
256	TA454	PI 427902	IRQ	Dahuk	36.9667	43.1833	950	NA	0
257	TA456	PI 427904	IRQ	Dahuk	36.9667	43.1833	950	TA457	5
258	TA457	PI 427905	IRQ	Dahuk	36.9667	43.1833	950	TA456	5
259	TA458	PI 427906	IRQ	Dahuk	36.9667	43.1833	950	NA	0
260	TA460	PI 427908	IRQ	Dahuk	36.9667	43.1833	950	TA1334, TA310, TA449, TA303, TA308	0
261	TA462	PI 427909	IRQ	Dahuk	36.9186	43.247	1250	TA463	0
262	TA463	PI 427910	IRQ	Dahuk	36.9186	43.247	1250	TA462	0
263	TA464	PI 427911	IRQ	Dahuk	36.9186	43.247	1250	TA466, TA317, TA465, TA315, TA468, TA467, TA469	NA
264	TA465	PI 427912	IRQ	Dahuk	36.9186	43.247	1250	TA464, TA466, TA317, TA315, TA468, TA467, TA469	0
265	TA466	PI 427913	IRQ	Dahuk	36.9186	43.247	1250	TA464, TA317, TA465, TA315, TA468, TA467, TA469	0
266	TA467	PI 427914	IRQ	Dahuk	36.9186	43.247	1250	TA464, TA466, TA317, TA465, TA315, TA468, TA469	0
267	TA468	PI 427915	IRQ	Dahuk	36.9186	43.247	1250	TA464, TA466, TA317, TA465, TA315, TA467, TA469	0
268	TA469	PI 427916	IRQ	Dahuk	36.9186	43.247	1250	TA464, TA466, TA317, TA465, TA315, TA468, TA467	0
269	TA470	PI 538600	IRQ	Dahuk	36.9186	43.247	1250	TA318	7
270	TA471	PI 538602	IRQ	Dahuk	37	43.2167	1050	TA324, TA473, TA1362, TA325, TA1217, TA326, TA327, TA1216, TA1363, TA1335, TA1361	7
271	TA473	PI 427919	IRQ	Dahuk	37	43.2167	1050	TA324, TA1362, TA325, TA1217, TA326, TA327, TA1216, TA471, TA1363, TA1335, TA1361	7
272	TA474	PI 427920	IRQ	Dahuk	36.9833	43.2	1050	TA1339, TA333	8
273	TA475	PI 427921	IRQ	Dahuk	36.9833	43.2	1050	TA346, TA340, TA343, TA331	8
274	TA476	PI 427922	IRQ	Dahuk	36.9833	43.2	1050	TA332, TA1343, TA338, TA1220	0
275	TA477	PI 427923	IRQ	As Sulaymaniyah	35.5898	45.1984	780	NA	0
276	TA478	PI 427925	IRQ	As Sulaymaniyah	35.5898	45.1984	780	NA	0
277	TA479	PI 427927	IRQ	As Sulaymaniyah	35.8384	45.0831	800	NA	0
278	TA480	PI 538605	IRQ	As Sulaymaniyah	35.8384	45.0831	800	NA	4
279	TA481	PI 427928	IRQ	As Sulaymaniyah	35.6422	45.2252	800	NA	NA
280	TA482	PI 427930	IRQ	As Sulaymaniyah	35.7582	45.5754	960	TA363, TA364	0
281	TA483	PI 427931	IRQ	As Sulaymaniyah	35.7582	45.5754	960	NA	0
282	TA484	PI 427932	IRQ	As Sulaymaniyah	35.4725	45.5043	730	TA485	0
283	TA485	PI 427933	IRQ	As Sulaymaniyah	35.4725	45.5043	730	TA484	0
284	TA486	PI 427934	IRQ	As Sulaymaniyah	35.4137	45.4628	850	TA517, TA175	0
285	TA487	PI 427936	IRQ	Arbil	36.4	44.2	1100	TA220, TA224, TA219, TA218	0
286	TA488	PI 427937	IRQ	Arbil	36.4	44.2333	1100	TA243, TA242, TA209	0
287	TA489	PI 427938	IRQ	Arbil	36.4	44.2333	1100	TA241	0
288	TA490	PI 538612	IRQ	Arbil	36.4	44.2333	1100	TA390, TA208	NA
289	TA491	PI 427939	IRQ	Arbil	36.4	44.2333	1100	TA244	0
290	TA492	PI 427940	IRQ	Arbil	36.4167	44.3667	1000	TA258, TA499, TA406, TA267, TA413, TA410, TA257, TA260, TA259, TA256, TA265, TA408, TA262, TA411, TA409, TA266, TA405, TA203, TA200, TA263	0
291	TA494	PI 427942	IRQ	Dahuk	36.9667	43.1833	900	TA334	0
292	TA495	PI 503309	IRN	Kermanshah	34.4454	47.4421	1350	NA	0
293	TA496	PI 538614	IRQ	Arbil	36.4	44.2	1100	TA237, TA236, TA369, TA212, TA370	0
294	TA497	PI 538615	IRQ	Arbil	36.4238	44.3564	1000	TA268, TA252, TA254, TA498, TA407	0
295	TA498	PI 427943	IRQ	Arbil	36.4238	44.3564	1000	TA268, TA252, TA254, TA497, TA407	0
296	TA499	PI 427944	IRQ	Arbil	36.4167	44.3667	1000	TA258, TA406, TA267, TA413, TA492, TA410, TA257, TA260, TA259, TA256, TA265, TA408, TA262, TA411, TA409, TA266, TA405, TA203, TA200, TA263	0
297	TA502	PI 427947	IRQ	Arbil	36.4167	44.3667	1000	TA382, TA223, TA386, TA383, TA221, TA234	5
298	TA503	PI 427948	IRQ	Arbil	36.3992	44.2131	1000	TA285, TA418, TA417, TA287, TA271, TA1201	0
299	TA504	PI 427949	IRQ	Arbil	36.3992	44.2131	1000	TA505, TA510, TA427, TA419, TA422, TA281, TA276, TA1203, TA284, TA421, TA1202, TA506, TA426, TA1206, TA274, TA425, TA275, TA507, TA1331, TA416, TA1332, TA283, TA1357, TA432, TA420, TA431, TA202	0
300	TA505	PI 427950	IRQ	Arbil	36.3992	44.2131	1000	TA510, TA427, TA419, TA422, TA281, TA276, TA1203, TA284, TA421, TA1202, TA506, TA426, TA504, TA1206, TA274, TA425, TA275, TA507, TA1331, TA416, TA1332, TA283, TA1357, TA432, TA420, TA431, TA202	0
301	TA506	PI 427951	IRQ	Arbil	36.3992	44.2131	1000	TA505, TA510, TA427, TA419, TA422, TA281, TA276, TA1203, TA284, TA421, TA1202, TA426, TA504, TA1206, TA274, TA425, TA275, TA507, TA1331, TA416, TA1332, TA283, TA1357, TA432, TA420, TA431, TA202	0
302	TA507	PI 427952	IRQ	Arbil	36.3992	44.2131	1000	TA505, TA510, TA427, TA419, TA422, TA281, TA276, TA1203, TA284, TA421, TA1202, TA506, TA426, TA504, TA1206, TA274, TA425, TA275, TA1331, TA416, TA1332, TA283, TA1357, TA432, TA420, TA431, TA202	0
303	TA508	PI 427953	IRQ	Arbil	36.3992	44.2131	1000	TA423	NA
304	TA510	PI 427955	IRQ	Arbil	36.3992	44.2131	1000	TA505, TA427, TA419, TA422, TA281, TA276, TA1203, TA284, TA421, TA1202, TA506, TA426, TA504, TA1206, TA274, TA425, TA275, TA507, TA1331, TA416, TA1332, TA283, TA1357, TA432, TA420, TA431, TA202	0
305	TA511	PI 427956	IRQ	Arbil	36.3992	44.2131	1000	NA	0
306	TA512	PI 427957	IRQ	Arbil	36.3992	44.2131	1000	NA	NA
307	TA515	PI 427960	IRQ	Dahuk	36.9667	43.1833	950	NA	0
308	TA517	PI 427962	IRQ	As Sulaymaniyah	35.4137	45.4628	850	TA486, TA175	0
309	TA519		TUR	Kilis	36.7559	37.2457	625	NA	NA
310	TA520	PI 427444	TUR	Kahramanmaras	37.3667	36.6667	1434	TA583, TA529	NA
311	TA521	PI 427451	TUR	Sanliurfa	37.75	39.7167	1300	NA	7
312	TA522	PI 427452	TUR	Diyarbakir	38	40.4167	720	TA523	2
313	TA523	PI 538524	TUR	Malatya	38.1667	38.3167	1030	TA522	2
314	TA524	PI 427453	TUR	Malatya	38.1667	38.3167	1030	NA	2
315	TA525	PI 427454	TUR	Malatya	38.1667	38.3167	1030	NA	8
316	TA526	USA109	TUR	Malatya	38.1667	38.3167	1030	NA	2
317	TA527	PI 427456	TUR	Adiyaman	38.1065	38.2853	1010	NA	9
318	TA529	PI 427473	TUR	Mardin	37.1833	40.3833	620	TA583, TA520	0
319	TA530	PI 427482	TUR	Mardin	37.2106	40.1066	600	NA	0
320	TA531	PI 427486	TUR	Mardin	37.2124	40.0895	600	TA727	9
321	TA532	PI 427497	TUR	Mardin	37.2052	40.1825	625	NA	5
322	TA533	PI 427504	TUR	Mardin	37.2057	40.1771	625	NA	2
323	TA534	PI 427509	TUR	Sanliurfa	37.2238	39.9291	670	NA	7
324	TA536	PI 427531	TUR	Sanliurfa	37.2303	39.4299	800	TA621	9
325	TA539	PI 427542	TUR	Mardin	37.1176	41.0381	650	NA	2
326	TA540	PI 427544	TUR	Mardin	37.1034	41.1191	650	NA	0
327	TA542	PI 427556	TUR	Mardin	37.2484	42.079	760	NA	0
328	TA544	PI 427607	TUR	Sanliurfa	37.6097	39.0317	650	TA657, TA658	2
329	TA547	PI 427992	LBN	Beqaa Between Kfar Qouq	33.5184	35.8851	1150	TA554, TA549, TA556, TA198	2
330	TA549	PI 427994	LBN	Beqaa Between Kfar Qouq	33.5184	35.8851	1150	TA554, TA547, TA556, TA198	2
331	TA550	PI 427995	LBN	Beqaa Between Kfar Qouq	33.5184	35.8851	1150	NA	0
332	TA554	PI 428000	LBN	Beqaa Between Kfar Qouq	33.5184	35.8851	1150	TA549, TA547, TA556, TA198	2
333	TA556	PI 428002	LBN	Beqaa Between Kfar Qouq	33.5184	35.8851	1150	TA554, TA549, TA547, TA198	2
334	TA557	PI 427789	IRN	Kermanshah	34.4454	47.4421	1350	TA441, TA183, TA182, TA436	0
335	TA558	PI 427795	IRN	Kermanshah	34.4454	47.4421	1350	NA	NA
336	TA559	PI 427797	IRN	Kermanshah	34.8333	47.1667	1900	TA560, TA190, TA191	2
337	TA560	PI 427800	IRN	Kermanshah	34.8333	47.1667	1900	TA559, TA190, TA191	2
338	TA561	PI 427801	IRN	Kermanshah	34.3763	46.9775	1400	NA	NA
339	TA562	PI 427807	IRN	Kermanshah	34.3763	46.9775	1400	NA	2
340	TA563	PI 427808	IRN	Kermanshah	34.3763	46.9775	1400	NA	0
341	TA564	PI 427810	IRN	Kermanshah	34.31	46.1838	1500	NA	NA
342	TA565	PI 427812	IRN	Kermanshah	34.0541	46.4715	1550	NA	3
343	TA566	PI 427813	IRN	Kermanshah	34.0167	46.6833	1650	NA	0
344	TA567	PI 427814	IRN	Kermanshah	34.0618	46.6205	1500	NA	5
345	TA579	PI 427505	TUR	Mardin	37.2057	40.1771	625	NA	2
346	TA581		UKR	Crimea Balaklava District of Sevastopol	44.5038	33.5981	250	TA181	0
347	TA583	PI 427445	TUR	Tekirdagh	40.9374	27.2118	147	TA529, TA520	0
348	TA585	PI 427470	TUR	Mardin	37.1833	40.3833	620	NA	2
349	TA588	PI 538607	TUR	Sanliurfa	37.2065	39.7832	545	TA1245, TA683, TA1246, TA685, TA686	2
350	TA589	PI 427474	TUR	Mardin	37.1833	40.3833	620	TA591	0
351	TA590	PI 427475	TUR	Mardin	37.1833	40.3833	620	TA592	9
352	TA591	PI 427476	TUR	Mardin	37.1833	40.3833	620	TA589	2
353	TA592	PI 427477	TUR	Mardin	37.1833	40.3833	620	TA590	9
354	TA593	PI 427478	TUR	Mardin	37.2024	40.2594	600	NA	0
355	TA594	PI 427479	TUR	Mardin	37.2024	40.2594	600	NA	2
356	TA596	PI 503302	TUR	Sanliurfa	37.2303	39.4299	800	NA	2
357	TA598	PI 427484	TUR	Mardin	37.2106	40.1066	600	TA609	9
358	TA599	PI 427485	TUR	Mardin	37.2106	40.1066	600	NA	6
359	TA600	PI 538724	TUR	Mardin	37.2124	40.0895	600	TA678, TA726, TA722, TA720, TA1254	4
360	TA602	PI 427492	TUR	Mardin	37.2124	40.0895	600	NA	NA
361	TA603	PI 427498	TUR	Mardin	37.2052	40.1825	625	TA612	6
362	TA606	PI 538526	TUR	Mardin	37.2052	40.1825	625	NA	0
363	TA607	PI 427500	TUR	Mardin	37.2052	40.1825	625	TA611	2
364	TA608	PI 427501	TUR	Mardin	37.2052	40.1825	625	NA	5
365	TA609	PI 427502	TUR	Mardin	37.2052	40.1825	625	TA598	7
366	TA611	PI 427506	TUR	Mardin	37.2057	40.1771	625	TA607	2
367	TA612	PI 427507	TUR	Mardin	37.2057	40.1771	625	TA603	5
368	TA613	PI 427511	TUR	Sanliurfa	37.2238	39.9291	670	NA	7
369	TA614	PI 427510	TUR	Sanliurfa	37.2238	39.9291	670	NA	9
370	TA615	PI 427512	TUR	Sanliurfa	37.2238	39.9291	670	NA	9
371	TA616	PI 427513	TUR	Sanliurfa	37.2238	39.9291	670	NA	9
372	TA617	PI 538527	TUR	Sanliurfa	37.2238	39.9291	670	NA	0
373	TA618	PI 427514	TUR	Sanliurfa	37.2238	39.9291	670	NA	8
374	TA619	PI 427515	TUR	Sanliurfa	37.2238	39.9291	670	TA620	8
375	TA620	PI 427516	TUR	Sanliurfa	37.2238	39.9291	670	TA619	8
376	TA621	PI 427517	TUR	Sanliurfa	37.2238	39.9291	670	TA536	9
377	TA623	PI 427520	TUR	Sanliurfa	37.2369	39.6606	670	TA624	8
378	TA624	PI 427522	TUR	Sanliurfa	37.2369	39.6606	670	TA623	9
379	TA625	PI 427523	TUR	Sanliurfa	37.2369	39.6606	670	NA	7
380	TA626	PI 538528	TUR	Sanliurfa	37.2369	39.6606	670	NA	9
381	TA627	PI 427525	TUR	Sanliurfa	37.2369	39.6606	670	NA	7
382	TA630	PI 427568	TUR	Sanliurfa	37.1494	38.8497	660	NA	NA
383	TA632	PI 427570	TUR	Sanliurfa	37.1667	39.0333	760	NA	4
384	TA633	PI 427571	TUR	Sanliurfa	37.1494	39.1082	760	NA	0
385	TA634	PI 427572	TUR	Sanliurfa	37.1494	39.1082	760	NA	2
386	TA635	PI 427573	TUR	Sanliurfa	37.1494	39.1082	760	NA	NA
387	TA637	PI 538533	TUR	Sanliurfa	37.1617	39.1549	800	NA	0
388	TA639	PI 427576	TUR	Sanliurfa	37.1617	39.1549	800	NA	7
389	TA640	PI 427578	TUR	Sanliurfa	37.1617	39.1549	800	NA	0
390	TA641	PI 427579	TUR	Sanliurfa	37.55	38.9167	650	TA696	7
391	TA642	PI 427580	TUR	Sanliurfa	37.55	38.9167	650	TA647, TA698, TA655, TA649, TA1225, TA699, TA645, TA654	2
392	TA643	PI 427581	TUR	Sanliurfa	37.55	38.9167	650	NA	4
393	TA644	PI 538534	TUR	Sanliurfa	37.55	38.9167	650	TA646	5
394	TA645	PI 427585	TUR	Sanliurfa	37.55	38.9167	650	TA647, TA642, TA698, TA655, TA649, TA1225, TA699, TA654	2
395	TA646	PI 538535	TUR	Sanliurfa	37.55	38.9167	650	TA644	NA
396	TA647	PI 538536	TUR	Sanliurfa	37.55	38.9167	650	TA642, TA698, TA655, TA649, TA1225, TA699, TA645, TA654	2
397	TA648	PI 427587	TUR	Sanliurfa	37.55	38.9167	650	TA653	2
398	TA649	PI 427588	TUR	Sanliurfa	37.55	38.9167	650	TA647, TA642, TA698, TA655, TA1225, TA699, TA645, TA654	2
399	TA650	PI 427589	TUR	Sanliurfa	37.55	38.9167	650	NA	0
400	TA651	PI 427592	TUR	Sanliurfa	37.55	38.9167	650	NA	9
401	TA653	PI 427595	TUR	Sanliurfa	37.55	38.9167	650	TA648	2
402	TA654	PI 427596	TUR	Sanliurfa	37.55	38.9167	650	TA647, TA642, TA698, TA655, TA649, TA1225, TA699, TA645	2
403	TA655	PI 427597	TUR	Sanliurfa	37.55	38.9167	650	TA647, TA642, TA698, TA649, TA1225, TA699, TA645, TA654	2
404	TA657	PI 427601	TUR	Sanliurfa	37.6115	39.0138	650	TA658, TA544	2
405	TA658	PI 427603	TUR	Sanliurfa	37.6115	39.0138	650	TA657, TA544	2
406	TA659	PI 427605	TUR	Sanliurfa	37.6115	39.0138	650	TA660	2
407	TA660	PI 427606	TUR	Sanliurfa	37.6115	39.0138	650	TA659	2
408	TA662	PI 427609	TUR	Sanliurfa	37.6097	39.0317	650	NA	7
409	TA663	PI 427611	TUR	Sanliurfa	37.6131	39.0674	600	NA	7
410	TA664	PI 427612	TUR	Sanliurfa	37.6131	39.0674	600	NA	NA
411	TA667	PI 427615	TUR	Sanliurfa	37.617	39.1216	600	NA	0
412	TA668	PI 427616	TUR	Sanliurfa	37.617	39.1216	600	NA	5
413	TA673	PI 427548	TUR	Sirnak	37.1319	41.575	750	NA	0
414	TA676	PI 427551	TUR	Sirnak	37.1942	41.7068	850	NA	7
415	TA677	PI 427552	TUR	Mardin	37.1167	41.65	850	NA	7
416	TA678	PI 427553	TUR	Mardin	37.1167	41.65	850	TA726, TA600, TA722, TA720, TA1254	0
417	TA679	PI 427554	TUR	Sirnak	37.2609	41.7741	1050	NA	0
418	TA680	PI 427555	TUR	Sirnak	37.2719	41.7923	1050	NA	0
419	TA683	PI 427559	TUR	Sanliurfa	37.2065	39.7832	545	TA1245, TA1246, TA685, TA686, TA588	2
420	TA685	PI 427563	TUR	Sanliurfa	37.2065	39.7832	545	TA1245, TA683, TA1246, TA686, TA588	2
421	TA686	PI 538530	TUR	Sanliurfa	37.2065	39.7832	545	TA1245, TA683, TA1246, TA685, TA588	2
422	TA692	PI 427557	TUR	Sirnak	37.2784	41.5352	1000	NA	5
423	TA695	PI 427621	TUR	Sanliurfa	37.7848	39.537	1200	TA1326, TA238	0
424	TA696	PI 427582	TUR	Sanliurfa	37.55	38.9167	650	TA641	7
425	TA698	PI 427593	TUR	Sanliurfa	37.55	38.9167	650	TA647, TA642, TA655, TA649, TA1225, TA699, TA645, TA654	2
426	TA699	PI 427598	TUR	Sanliurfa	37.55	38.9167	650	TA647, TA642, TA698, TA655, TA649, TA1225, TA645, TA654	2
427	TA703	PI 427446	TUR	Ankara	39.9333	32.8667	896	NA	4
428	TA717	PI 427487	TUR	Mardin	37.2124	40.0895	600	NA	8	It was missclassified and listed under T. urartu before
429	TA720	PI 427489	TUR	Mardin	37.2124	40.0895	600	TA678, TA726, TA600, TA722, TA1254	0
430	TA721	PI 427490	TUR	Mardin	37.2124	40.0895	600	NA	0	It was missclassified and listed under T. urartu before
431	TA722	PI 427493	TUR	Mardin	37.2124	40.0895	600	TA678, TA726, TA600, TA720, TA1254	0
432	TA726	PI 427494	TUR	Mardin	37.2124	40.0895	600	TA678, TA600, TA722, TA720, TA1254	0
433	TA727	PI 427495	TUR	Mardin	37.2124	40.0895	600	TA531	9
434	TA746	PI 427526	TUR	Sanliurfa	37.2369	39.6606	670	NA	0
435	TA747	PI 427527	TUR	Sanliurfa	37.2369	39.6606	670	NA	0
436	TA748	PI 427528	TUR	Sanliurfa	37.2369	39.6606	670	NA	NA
437	TA749	PI 427529	TUR	Sanliurfa	37.2369	39.6606	670	NA	9
438	TA752	PI 427533	TUR	Mardin	37.2316	39.4359	800	NA	9
439	TA753	PI 427534	TUR	Sanliurfa	37.2374	39.7128	720	NA	7
440	TA754	PI 427536	TUR	Sanliurfa	37.2374	39.7128	720	NA	0
441	TA755	PI 427537	TUR	Sanliurfa	37.2374	39.7128	720	NA	8
442	TA756	PI 427538	TUR	Sanliurfa	37.2374	39.7128	720	NA	0
443	TA757	PI 427539	TUR	Sanliurfa	37.2374	39.7128	720	NA	8
444	TA759	PI 427543	TUR	Mardin	37.1176	41.0381	650	NA	0
445	TA762	PI 427545	TUR	Sirnak	37.1538	41.6986	585	TA1262	0
446	TA826	PI 428251	TUR	Sanliurfa	36.9333	38.9167	500	NA	NA	It was missclassified and listed under T. urartu before
447	TA879	PI 427328	IRQ	Arbil	36.4167	44.3667	1000	TA401, TA1327, TA396, TA246, TA400	5
448	TA1201	PI 538588	IRQ	Arbil	36.3992	44.2131	1000	TA285, TA418, TA417, TA287, TA503, TA271	0
449	TA1202	PI 538590	IRQ	Arbil	36.3992	44.2131	1000	TA505, TA510, TA427, TA419, TA422, TA281, TA276, TA1203, TA284, TA421, TA506, TA426, TA504, TA1206, TA274, TA425, TA275, TA507, TA1331, TA416, TA1332, TA283, TA1357, TA432, TA420, TA431, TA202	0
450	TA1203	PI 538591	IRQ	Arbil	36.3992	44.2131	1000	TA505, TA510, TA427, TA419, TA422, TA281, TA276, TA284, TA421, TA1202, TA506, TA426, TA504, TA1206, TA274, TA425, TA275, TA507, TA1331, TA416, TA1332, TA283, TA1357, TA432, TA420, TA431, TA202	0
451	TA1206	PI 538596	IRQ	Arbil	36.3992	44.2131	1000	TA505, TA510, TA427, TA419, TA422, TA281, TA276, TA1203, TA284, TA421, TA1202, TA506, TA426, TA504, TA274, TA425, TA275, TA507, TA1331, TA416, TA1332, TA283, TA1357, TA432, TA420, TA431, TA202	0
452	TA1207	PI 538616	IRQ	Arbil	36.3992	44.2131	1000	NA	0
453	TA1208	PI 538555	IRQ	Dahuk	36.9167	43.0333	750	TA299, TA291, TA300, TA301, TA1211, TA447, TA446, TA1210, TA290, TA1360	8
454	TA1209	PI 427715	IRQ	Dahuk	36.9167	43.0333	750	TA440, TA292, TA435, TA444, TA294, TA293, TA297, TA298, TA437	8
455	TA1210	PI 538556	IRQ	Dahuk	36.9167	43.0333	750	TA299, TA291, TA300, TA301, TA1211, TA447, TA446, TA1208, TA290, TA1360	0
456	TA1211	PI 538557	IRQ	Dahuk	36.9167	43.0333	750	TA299, TA291, TA300, TA301, TA447, TA446, TA1208, TA1210, TA290, TA1360	8
457	TA1212	PI 538560	IRQ	Dahuk	36.9667	43.1833	950	NA	9
458	TA1213	PI 538562	IRQ	Dahuk	36.9186	43.247	1250	TA316	7
459	TA1214	PI 427900	IRQ	Dahuk	36.9667	43.1833	950	TA304	0
460	TA1215	PI 538564	IRQ	Dahuk	37	43.2167	1050	NA	0
461	TA1216		IRQ	Dahuk	37	43.2167	1050	TA324, TA473, TA1362, TA325, TA1217, TA326, TA327, TA471, TA1363, TA1335, TA1361	7
462	TA1217		IRQ	Dahuk	37	43.2167	1050	TA324, TA473, TA1362, TA325, TA326, TA327, TA1216, TA471, TA1363, TA1335, TA1361	7
463	TA1219	PI 538618	IRQ	Dahuk	37	43.2167	1050	TA1338	0
464	TA1220	PI 538569	IRQ	Dahuk	36.9833	43.2	1150	TA332, TA1343, TA476, TA338	0
465	TA1221	PI 427746	IRQ	Dahuk	36.9667	43.1833	900	NA	8
466	TA1225	PI 503304	TUR	Sanliurfa	37.55	38.9167	650	TA647, TA642, TA698, TA655, TA649, TA699, TA645, TA654	2
467	TA1227	PI 427602	TUR	Sanliurfa	37.6115	39.0138	650	NA	2
468	TA1228	PI 427604	TUR	Sanliurfa	37.6115	39.0138	650	NA	2
469	TA1230	PI 427610	TUR	Sanliurfa	37.6097	39.0317	615	NA	0
470	TA1245	PI 427560	TUR	Sanliurfa	37.2065	39.7832	545	TA683, TA1246, TA685, TA686, TA588	2
471	TA1246	PI 427562	TUR	Sanliurfa	37.2065	39.7832	545	TA1245, TA683, TA685, TA686, TA588	2
472	TA1254	PI 427935	TUR	Mardin	37.2124	40.0895	600	TA678, TA726, TA600, TA722, TA720	0
473	TA1260	PI 538529	TUR	Sanliurfa	37.2374	39.7128	720	NA	9
474	TA1262	PI 428008	TUR	Sirnak	37.1538	41.6986	585	TA762	0
475	TA1266	PI 428003	TUR	Ankara	39.8769	32.7266	1045	NA	5
476	TA1326	PI 538544	IRQ	Arbil	36.4	44.2	1100	TA695, TA238	0
477	TA1327	PI 538547	IRQ	Arbil	36.4167	44.3667	1000	TA401, TA396, TA246, TA879, TA400	2
478	TA1328	PI 538548	IRQ	Arbil	36.4167	44.3667	1000	TA395, TA248, TA247	5
479	TA1329	PI 538549	IRQ	Arbil	36.4238	44.3564	1000	TA205	7
480	TA1330	PI 538552	IRQ	Arbil	36.3992	44.2131	1000	NA	7
481	TA1331	PI 538553	IRQ	Arbil	36.3992	44.2131	1000	TA505, TA510, TA427, TA419, TA422, TA281, TA276, TA1203, TA284, TA421, TA1202, TA506, TA426, TA504, TA1206, TA274, TA425, TA275, TA507, TA416, TA1332, TA283, TA1357, TA432, TA420, TA431, TA202	0
482	TA1332	PI 538554	IRQ	Arbil	36.3992	44.2131	1000	TA505, TA510, TA427, TA419, TA422, TA281, TA276, TA1203, TA284, TA421, TA1202, TA506, TA426, TA504, TA1206, TA274, TA425, TA275, TA507, TA1331, TA416, TA283, TA1357, TA432, TA420, TA431, TA202	0
483	TA1334	PI 503307	IRQ	Dahuk	36.9667	43.1833	950	TA310, TA449, TA303, TA308, TA460	0
484	TA1335	PI 538565	IRQ	Dahuk	37	43.2167	1050	TA324, TA473, TA1362, TA325, TA1217, TA326, TA327, TA1216, TA471, TA1363, TA1361	7
485	TA1338		IRQ	Dahuk	37	43.2167	1050	TA1219	0
486	TA1339	PI 427745	IRQ	Dahuk	36.9667	43.1833	900	TA474, TA333	8
487	TA1340	PI 427747	IRQ	Dahuk	36.9667	43.1833	900	NA	0
488	TA1343	PI 538572	IRQ	Dahuk	36.9667	43.1833	900	TA332, TA476, TA338, TA1220	0
489	TA1348	PI 538576	IRN	Kermanshah	34.4454	47.4421	1350	TA187, TA185, TA1349, TA188	2
490	TA1349	PI 538577	IRN	Kermanshah	34.4454	47.4421	1350	TA187, TA1348, TA185, TA188	2
491	TA1353	PI 538583	IRQ	Arbil	36.4	44.2333	1100	NA	4
492	TA1354	PI 538584	IRQ	Arbil	36.4167	44.3667	1000	NA	5
493	TA1357	PI 538592	IRQ	Arbil	36.3992	44.2131	1000	TA505, TA510, TA427, TA419, TA422, TA281, TA276, TA1203, TA284, TA421, TA1202, TA506, TA426, TA504, TA1206, TA274, TA425, TA275, TA507, TA1331, TA416, TA1332, TA283, TA432, TA420, TA431, TA202	0
494	TA1360	PI 538598	IRQ	Dahuk	36.9167	43.0333	750	TA299, TA291, TA300, TA301, TA1211, TA447, TA446, TA1208, TA1210, TA290	8
495	TA1361	PI 538601	IRQ	Dahuk	37	43.2167	1050	TA324, TA473, TA1362, TA325, TA1217, TA326, TA327, TA1216, TA471, TA1363, TA1335	7
496	TA1362	PI 538604	IRQ	Dahuk	37	43.2167	1050	TA324, TA473, TA325, TA1217, TA326, TA327, TA1216, TA471, TA1363, TA1335, TA1361	7
497	TA1363		IRQ	Dahuk	37	43.2167	1050	TA324, TA473, TA1362, TA325, TA1217, TA326, TA327, TA1216, TA471, TA1335, TA1361	7
498	TA1366	PI 427929	IRQ	As Sulaymaniyah	35.6422	45.2252	800	NA	0
499	TA2001	PI 554485	TUR	Diyarbakir	38.399	40.0936	925	NA	0
500	TA2002	PI 554486	TUR	Diyarbakir	38.3344	40.0462	950	NA	0
501	TA2003	PI 554487	TUR	Diyarbakir	38.3344	40.0462	950	NA	9
502	TA2004	PI 554498	TUR	Sanliurfa	37.2167	39.55	550	NA	NA
503	TA2021	PI 554558	TUR	Burdur	37.5881	29.7798	1310	NA	4
504	TA2022	PI 554484	TUR	Diyarbakir	37.8895	40.6432	825	NA	NA
505	TA2023	PI 554500	TUR	Sanliurfa	37.2167	39.55	550	NA	9
506	TA10415		XKX					NA	9
507	TA10572	PI 355519	IRN					NA	0
508	TA10593	PI 560723	TUR	Bitlis	38.7668	42.5614	1630	NA	9
509	TA10867	JPN001:KT001-001	XKX					NA	2
510	TA10888	SYR002:IG 116196	TUR	Gaziantep	36.9256	37.4708	655	TA10911	NA	It was missclassified and listed under T. urartu before
511	TA10899	AZE015:AG-184	IRN	Azarbayjan-e Sharqi (East Azerbaijan)	37.3333	46.1667	1260	NA	NA
512	TA10900	AZE015:AG-244	IRN	Lorestan Borujerd	33.8833	48.75		NA	NA
513	TA10901	AZE015:AG-245	IRN	Lorestan Khorramabad	33.4833	48.35		NA	0
514	TA10902	AZE015:AG-257	IRN	Khuzestan Sardasht	32.55	48.8667		NA	NA
515	TA10903	AZE015:AG-258	IRN	Khuzestan Sardasht	32.55	48.8667		NA	0
516	TA10904	AZE015:AG-227	IRQ	Ninawa Summit of Jebel Sinjar	36.3833	41.7833		NA	0
517	TA10905	AZE015:AG-229	IRQ	Ninawa N slope of Jebel Sinjar	36.35	41.85	1050	NA	4
518	TA10906	AZE015:AG-183	LBN	Beqaa Rachaiya road	33.5833	35.9333	1480	NA	NA
519	TA10911	AZE015:AG-266	TUR	Gaziantep	36.9256	37.4708	655	TA10888	2
520	TA10912	AZE015:AG-267	TUR	Gaziantep	36.8808	37.5183	635	NA	2
521	TA10913	AZE015:AG-178	SYR	Rif Dimashq	33.6361	36.0278	1175	NA	0
522	TA10914	AZE015:AG-179	SYR	Rif Dimashq	33.5967	36.0636	1230	NA	2
523	TA10917	USA628:H86-422	SUN	Agean Agricultural Research Institute, Izmir	38.6	27.0667		NA	0
524	TA11038	USA288:83-31.1-2						NA	0

## Sheet: Wild-Einkorn-Race-Gamma
T. monococcum subsp. aegilopoides, genetic race 𝛾
S.N.	Accessions	PI/IG Number	Collection Country	Collection Site	Latitude	Longitude	Elevation (m)	Duplicates	GlmCol (0=white; 9=very black)	Remarks
1	TA179	PI 427448	TUR	Malatya	38.1667	38.3167	1030		NA
2	TA199	PI 428011	AZE	Fuzuli	39.4526	47.0414			NA
3	TA204	PI 554554	TUR	Isparta	38.1	31.35	1150		NA
4	TA210	PI 554556	TUR	Isparta	37.8967	30.8117	850		NA
5	TA264	PI 554561	TUR	Kirsehir	39.4616	33.6223	825		2
6	TA518	PI 427443	TUR	Balikesir	39.2894	26.7081	10		NA
7	TA528	PI 427460	TUR	Kutahya	39.1167	29.5167	1125		0
8	TA569	PI 427463	AZE	Naxcivan	39.25	45.5	1150		NA
9	TA570	PI 427468;PI 427464	AZE	Naxcivan	39.4444	45.2786	1055	TA574	NA
10	TA571	PI 427465	AZE	Tartar	40.29	46.8333			5
11	TA572	PI 427466	UKR	Crimeal	44.4486	33.7723	280		0
12	TA574	PI 427467	AZE	Unknown				TA570	NA
13	TA578	PI 428009	AZE	Khojavend	39.4167	47.0167	662		0
14	TA582	KU-1501	ARM	Kotayk	40.1269	44.6958	1400		NA
15	TA584	KU-10601	TUR	Ankara	40.1118	32.9921	953		0
16	TA1264	PI 427458	TUR	Kirsehir	39.5333	33.7667	960		8
17	TA1267	PI 428004	TUR	Ankara	39.8769	32.7266	1045		0
18	TA1324	PI 428012	ARM	Yerevan	40.1333	44.65			NA
19	TA2005	PI 573518	TUR	Balikesir	39.6667	27.6833	200		NA
20	TA2006	USA628:M90-549	TUR	Eskisehir	39.7463	30.4239	500		0
21	TA2007	PI 554533	TUR	Ankara	39.9529	33.0544	900		NA
22	TA2008	PI 554534	TUR	Ankara	39.9208	32.9909	575		0
23	TA2009	PI 554536	TUR	Ankara	39.5667	32.6667	1100		NA
24	TA2010	PI 554537	TUR	Ankara	39.5667	32.6667	1100	TA2011	0
25	TA2011	PI 554539	TUR	Ankara	39.6	32.6833	1110	TA2010	0
26	TA2012	PI 554552	TUR	Konya	37.8336	31.6379	1120		6
27	TA10546	PI 374574	SCG	Kosovo	42.8639	20.8317	710		0
28	TA10547	PI 374553	SCG	Kosovo	42.503	21.6099	593		8
29	TA10571	PI 355516		Asia Minor					2
30	TA10585	PI 362553	SCG	Kosovo	42.6287	21.1013	548		0
31	TA10586	PI 407640	TUR	Ankara	39.5	32.5667	1288		0
32	TA10594	PI 560725	TUR	Mus	38.9	41.517	1220		5
33	TA10595	PI 560726	TUR	Mus	39.05	41.5167	1250		2
34	TA10596	PI 560727	TUR	Mus	39.05	41.5167	1250	TA10597	5
35	TA10597	PI 560728	TUR	Mus	39.05	41.5167	1250	TA10596	5
36	TA10599	PI 554525	TUR	Bursa	40.3604	29.6809	530		6
37	TA10600	PI 573523	TUR	Bilecik	39.9833	30.2167	750		0
38	TA10601	PI 573525	TUR	Cankiri	40.8167	32.9833	1000		5
39	TA10602	PI 573526	TUR	Cankiri	40.8167	33.6167	1300		2
40	TA10603	PI 573529	TUR	Ankara	39.85	32.8167	850		0
41	TA10907	AZE015:AG-146	TUR	Kirsehir	39.3667	33.75	1020	TA10908	2
42	TA10908	AZE015:AG-147	TUR	Kirsehir	39.3667	33.75	1020	TA10907	2
43	TA10909	AZE015:AG-148	TUR	Kayseri	39.7667	36.4833	1510		0
44	TA10916	AZE015:AG-176	UKR	Crimea	44.95	34.0833			NA
45	TA11012	12AZ-003-5	AZE	Daghlig Shirvan	40.5295	48.7888	688	TA11013, TA11014	NA
46	TA11013	12AZ-003-6	AZE	Daghlig Shirvan	40.5297	48.7886	686	TA11012, TA11014	0
47	TA11014	12AZ-004-2B	AZE	Daghlig Shirvan	40.6368	48.6076	660	TA11013, TA11012	0
48	TA11015	12AZ-016-7	AZE	Naxcivan	39.2141	45.4084	898		0

## Sheet: Wild-Einkorn-Race-Beta
T. monococcum subsp. aegilopoides, genetic race β
S.N.	Accessions	Accessions Number	Collection Country	Collection Site	Latitude	Longitude	Elevation (m)	Duplicates	GlmCol (0=white; 9=very black)	Remarks
1	TA177		IRQ	As Sulaymaniyah	36.1301	44.678	535	NA	NA
2	TA286	PI 554507	TUR	Sanliurfa	37.2683	38.7924	500	NA	NA
3	TA661	PI 427623	TUR	Diyarbakir	37.8293	39.6497	1400	NA	0
4	TA694	PI 427626	TUR	Diyarbakir	37.8293	39.6497	1400	NA	0
5	TA1232	PI 427620	TUR	Sanliurfa	37.7167	39.4667	1050	NA	0
6	TA1235	PI 427625	TUR	Diyarbakir	37.8293	39.6497	1400	NA	7
7	TA1236	PI 538539	TUR	Diyarbakir	37.8293	39.6497	1400	NA	0
8	TA1242	PI 538541	TUR	Sanliurfa	37.7848	39.537	1200	NA	0
9	TA1244	PI 427636	TUR	Sanliurfa	37.7848	39.537	1200	NA	0
10	TA10570	PI 352486	XKX	Unknown				NA	0
11	TA10573	PI 355521		Asia Minor				NA	NA
12	TA10910	USA628:H86-453-1	TUR	Tunceli	38.95	39.4667	850	NA	0

## Sheet: CIMMYT-wheat-lines
CIMMYT wheat lines tested for the genetic relationships between wheat and A-genome diploids
Detail information of these lines can be obtained in Gao et al. (2020), The Aegilops ventricosa 2NvS segment in bread wheat: cytology, genomics and breeding: Theor Appl Genet 134, 529–542 (2021). https://doi.org/10.1007/s00122-020-03712-y
Lines
GID109278
GID1093624
GID1169832
GID1227341
GID1227344
GID1229025
GID126306
GID128567
GID128843
GID130092
GID13396
GID1370653
GID14103
GID143009
GID143017
GID144543
GID144554
GID144568
GID144612
GID144638
GID144656
GID144826
GID144862
GID1493157
GID16170
GID168979
GID169387
GID170023
GID170040
GID170046
GID170062
GID170077
GID170091
GID1706327
GID170752
GID1987914
GID1995921
GID1995922
GID2163880
GID218678
GID222344
GID222353
GID222360
GID222371
GID222375
GID222379
GID222391
GID222397
GID222403
GID222409
GID222415
GID222445
GID222478
GID222492
GID222508
GID222521
GID222552
GID222567
GID222586
GID222606
GID2457
GID2465
GID24744
GID268825
GID268832
GID268836
GID268922
GID270393
GID270402
GID270406
GID270428
GID270453
GID270463
GID270484
GID270518
GID270559
GID270624
GID270639
GID271579
GID271590
GID297223
GID297258
GID297260
GID304660
GID324377
GID324452
GID324715
GID324847
GID324966
GID325168
GID325179
GID325190
GID3400
GID345692
GID346047
GID346095
GID346148
GID346153
GID346168
GID346189
GID346200
GID346212
GID346227
GID346247
GID346260
GID346294
GID346303
GID346370
GID346394
GID346403
GID346413
GID346421
GID346459
GID346479
GID346493
GID35054
GID35056
GID358192
GID358209
GID368747
GID389183
GID390895
GID390966
GID393392
GID393402
GID393415
GID41372
GID41830
GID41948
GID42174
GID42274
GID431445
GID435387
GID437081
GID438261
GID447647
GID449286
GID451760
GID453894
GID4554587
GID455995
GID471368
GID471402
GID486816
GID4970584
GID498834
GID510934
GID515272
GID532190
GID566912
GID575356
GID62427
GID626650
GID631700
GID639377
GID640876
GID66363
GID66369
GID66925
GID677968
GID678105
GID68460
GID72533
GID740897
GID740977
GID741166
GID741293
GID770260
GID770263
GID770319
GID77500
GID777391
GID80496
GID80512
GID80559
GID82480
GID82710
GID85138
GID851806
GID851963
GID855485
GID85587
GID85852
GID85861
GID85897
GID86005
GID88208
GID88404
GID88412
GID88418
GID88425
GID88436
GID88442
GID88448
GID88470
GID88498
GID88509
GID88517
GID88522
GID88552
GID88560
GID88568
GID88579
GID88584
GID88598
GID88606
GID88623
GID88631
GID88639
GID88650
GID88658
GID88666
GID88674
GID88682
GID88701
GID88710
GID88715
GID88719
GID88753
GID897050
GID902339
GID909857
GID915212
GID96501
GID97474
GID984151
