# Supplementary material for: Genetic characterization and curation of diploid A-genome wheat species
Source: Plant Physiol. 2022 Feb 3;188(4):2101–14. doi: 10.1093/plphys/kiac006 (PMC8968256; doi:10.1093/plphys/kiac006)
Supplement: kiac006_Supplementary_Data [file kiac006_supplementary_data.zip › SupplementalTableS4.xlsx]

## Sheet: Sheet2
Detailed Information of Accessions in Genetic Core of A-Genome Diploid species
S.N	Species	Genetic Race	Accession Names	Accession Number	Collection Country	Collection Site	Latitude	Longitude	Elevation (m)	Duplicates	GlmCol (0=whited; 9=very black)	Remarks
1	Triticum monococcum subsp. aegilopoides	⍺	TA190	PI 427798	IRN	Kermanshah	34.8333	47.1667	1900	TA560, TA559, TA191	2
2	T. monococcum subsp. aegilopoides	⍺	TA250	PI 427669	IRQ	Arbil	36.4167	44.3667	1100	TA206	5
3	T. monococcum subsp. aegilopoides	⍺	TA278	PI 427698	IRQ	Arbil	36.3992	44.2131	1000	TA230, TA226, TA280, TA279, TA227, TA305, TA235	5
4	T. monococcum subsp. aegilopoides	⍺	TA284	PI 427704	IRQ	Arbil	36.3992	44.2131	1000	TA505, TA510, TA427, TA419, TA422, TA281, TA276, TA1203, TA421, TA1202, TA506, TA426, TA504, TA1206, TA274, TA425, TA275, TA507, TA1331, TA416, TA1332, TA283, TA1357, TA432, TA420, TA431, TA202	0
5	T. monococcum subsp. aegilopoides	⍺	TA285	PI 427705	IRQ	Arbil	36.3992	44.2131	1000	TA418, TA417, TA287, TA503, TA271, TA1201	0
6	T. monococcum subsp. aegilopoides	⍺	TA299	PI 427721	IRQ	Dahuk	36.9167	43.0333	750	TA291, TA300, TA301, TA1211, TA447, TA446, TA1208, TA1210, TA290, TA1360	8
7	T. monococcum subsp. aegilopoides	⍺	TA309	PI 427728	IRQ	Dahuk	36.9667	43.1833	950	TA306, TA307	8
8	T. monococcum subsp. aegilopoides	⍺	TA316	PI 427734	IRQ	Dahuk	36.9186	43.247	1250	TA1213	7
9	T. monococcum subsp. aegilopoides	⍺	TA346	PI 427764	IRQ	Dahuk	36.9667	43.1833	900	TA340, TA475, TA343, TA331	7
10	T. monococcum subsp. aegilopoides	⍺	TA366	PI 427785	IRQ	As Sulaymaniyah	35.4725	45.5043	730	NA	NA
11	T. monococcum subsp. aegilopoides	⍺	TA394	PI 427842	IRQ	Arbil	36.4	44.2333	1100	NA	0
12	T. monococcum subsp. aegilopoides	⍺	TA396	PI 427844	IRQ	Arbil	36.4167	44.3667	1000	TA401, TA1327, TA246, TA879, TA400	5
13	T. monococcum subsp. aegilopoides	⍺	TA408	PI 427856	IRQ	Arbil	36.4167	44.3667	1000	TA258, TA499, TA406, TA267, TA413, TA492, TA410, TA257, TA260, TA259, TA256, TA265, TA262, TA411, TA409, TA266, TA405, TA203, TA200, TA263	0
14	T. monococcum subsp. aegilopoides	⍺	TA438	PI 427885	IRQ	Dahuk	36.9167	43.0333	750	NA	0
15	T. monococcum subsp. aegilopoides	⍺	TA443	PI 427890	IRQ	Dahuk	36.9167	43.0333	750	NA	0
16	T. monococcum subsp. aegilopoides	⍺	TA466	PI 427913	IRQ	Dahuk	36.9186	43.247	1250	TA464, TA317, TA465, TA315, TA468, TA467, TA469	0
17	T. monococcum subsp. aegilopoides	⍺	TA473	PI 427919	IRQ	Dahuk	37	43.2167	1050	TA324, TA1362, TA325, TA1217, TA326, TA327, TA1216, TA471, TA1363, TA1335, TA1361	7
18	T. monococcum subsp. aegilopoides	⍺	TA479	PI 427927	IRQ	As Sulaymaniyah	35.8384	45.0831	800	NA	0
19	T. monococcum subsp. aegilopoides	⍺	TA488	PI 427937	IRQ	Arbil	36.4	44.2333	1100	TA243, TA242, TA209	0
20	T. monococcum subsp. aegilopoides	⍺	TA502	PI 427947	IRQ	Arbil	36.4167	44.3667	1000	TA382, TA223, TA386, TA383, TA221, TA234	5
21	T. monococcum subsp. aegilopoides	⍺	TA526	USA109	TUR	Malatya	38.1667	38.3167	1030	NA	2
22	T. monococcum subsp. aegilopoides	⍺	TA544	PI 427607	TUR	Sanliurfa	37.6097	39.0317	650	TA657, TA658	2
23	T. monococcum subsp. aegilopoides	⍺	TA590	PI 427475	TUR	Mardin	37.1833	40.3833	620	TA592	9
24	T. monococcum subsp. aegilopoides	⍺	TA632	PI 427570	TUR	Sanliurfa	37.1667	39.0333	760	NA	4
25	T. monococcum subsp. aegilopoides	⍺	TA647	PI 538536	TUR	Sanliurfa	37.55	38.9167	650	TA642, TA698, TA655, TA649, TA1225, TA699, TA645, TA654	2
26	T. monococcum subsp. aegilopoides	⍺	TA748	PI 427528	TUR	Sanliurfa	37.2369	39.6606	670	NA	NA
27	T. monococcum subsp. aegilopoides	⍺	TA756	PI 427538	TUR	Sanliurfa	37.2374	39.7128	720	NA	0
28	T. monococcum subsp. aegilopoides	⍺	TA1254	PI 427935	TUR	Mardin	37.2124	40.0895	600	TA678, TA726, TA600, TA722, TA720	0
29	T. monococcum subsp. aegilopoides	⍺	TA2021	PI 554558	TUR	Burdur	37.5881	29.7798	1310	NA	4
30	T. monococcum subsp. aegilopoides	⍺	TA10593	PI 560723	TUR	Bitlis	38.7668	42.5614	1630	NA	9
31	T. monococcum subsp. aegilopoides	⍺	TA10888	SYR002:IG 116196	TUR	Gaziantep	36.9256	37.4708	655	TA10911	NA	It was missclassified and listed under T. urartu before
32	T. monococcum subsp. aegilopoides	⍺	TA10902	AZE015:AG-257	IRN	Khuzestan Sardasht	32.55	48.8667		NA	NA
33	T. monococcum subsp. aegilopoides	⍺	TA10904	AZE015:AG-227	IRQ	Ninawa Summit of Jebel Sinjar	36.3833	41.7833		NA	0
34	T. monococcum subsp. aegilopoides	𝛾	TA10546	PI 374574	SCG	Kosovo	42.8639	20.8317	710		0
35	T. monococcum subsp. aegilopoides	𝛾	TA10595	PI 560726	TUR	Mus	39.05	41.5167	1250		2
36	T. monococcum subsp. aegilopoides	𝛾	TA10603	PI 573529	TUR	Ankara	39.85	32.8167	850		0
37	T. monococcum subsp. aegilopoides	𝛾	TA10907	AZE015:AG-146	TUR	Kirsehir	39.3667	33.75	1020	TA10908	2
38	T. monococcum subsp. aegilopoides	𝛾	TA10909	AZE015:AG-148	TUR	Kayseri	39.7667	36.4833	1510		0
39	T. monococcum subsp. aegilopoides	𝛾	TA11012	12AZ-003-5	AZE	Daghlig Shirvan	40.5295	48.7888	688	TA11013, TA11014	NA
40	T. monococcum subsp. aegilopoides	β	TA177		IRQ	As Sulaymaniyah	36.1301	44.678	535	NA	NA
41	T. monococcum subsp. aegilopoides	β	TA661	PI 427623	TUR	Diyarbakir	37.8293	39.6497	1400	NA	0
42	T. monococcum subsp. monococcum	NA	TA580	PI 427447	XKX	Department of Agricultural Botany; University of Reading; GBR				TA1988	NA	It was missclassified and listed under subsp. aegilopoides before
43	T. monococcum subsp. monococcum	NA	TA2032	PI 191097	ESP	Cadiz	36.5	-5.75		NA	NA
44	T. monococcum subsp. monococcum	NA	TA2035	PI 272556	HUN	Pest; National Institute for Agrobotany; Tapiozele	47.4167	19.3333	125	NA	0
45	T. monococcum subsp. monococcum	NA	TA2716	PI 289599	GBR	University of Reading				NA	0
46	T. monococcum subsp. monococcum	NA	TA2719	PI 355524	DEU	Bavaria [Bayern]	48.6281	12.1133	450	NA	7
47	T. monococcum subsp. monococcum	NA	TA2720	PI 355538	XKX	Balkans				TA10611	2
48	T. monococcum subsp. monococcum	NA	TA2723	PI 355520	DEU	Bavaria [Bayern]	48.6281	12.1133	450	NA	6
49	T. monococcum subsp. monococcum	NA	TA2724	PI 266844	GBR	University of Reading				NA	0
50	T. monococcum subsp. monococcum	NA	TA10418	TUR075:Kjeilquist 26651-68	TUR	Canakkale	40.3442	26.6856	57	NA	0
51	T. monococcum subsp. monococcum	NA	TA10569	PI 352475	DEU	Unknown				TA10561, TA2715, TA10579	0
52	T. monococcum subsp. monococcum	NA	TA10574	PI 355531	BEL	Unknown				NA	0
53	T. monococcum subsp. monococcum	NA	TA10581	PI 355546	AUT	Vorarlberg	47.25	9.91667		NA	NA
54	T. monococcum subsp. monococcum	NA	TA10612	SYR002:ICPW 500273	ALB	Korce; Prenjsasi	41.0667	20.5333	904	NA	NA
55	T. monococcum subsp. monococcum	NA	TA10622	PI 277130	ALB	Permet	40.3131	20.1894	206	TA10565, TA10578, TA10557, TA2711	5
56	T. monococcum subsp. monococcum	NA	TA10629		XKX	Balkans				NA	0
57	T. monococcum subsp. monococcum	NA	TA10630		XKX	Unknown				NA	NA
58	T. monococcum subsp. monococcum	NA	TA10636	DEU146:W 5590	GEO	Imereti	42.475	42.7572	322	TA10635	NA
59	T. monococcum subsp. monococcum	NA	TA10652		TUR	Kastamonu	41.3057	41.3057	1095	NA	0
60	T. monococcum subsp. monococcum	NA	TA10896	SYR002:ICPW 300122	ITA	Campania	41.3	15.1333	612	NA	0
61	T. urartu	NA	TA709	PI 428188	TUR	Mardin	37.2106	40.1066	600	TA713	NA
62	T. urartu	NA	TA724	PI 428197	TUR	Mardin	37.2124	40.0895	600	TA808, TA758, TA718, TA820, TA822, TA213, TA710, TA849, TA805, TA711, TA704, TA742, TA705	6
63	T. urartu	NA	TA790	PI 428324	LBN	Beqaa	34.0112	36.0463	1080	TA791, TA1272, TA789	0
64	T. urartu	NA	TA792	PI 428330	LBN	Beqaa	34.0112	36.0463	1080	TA1270	NA
65	T. urartu	NA	TA800	PI 428338	LBN	Beqaa	34.0375	36.1754	1050	TA1320, TA1296, TA781, TA1301, TA798, TA1276, TA795	0
66	T. urartu	NA	TA810	PI 538728	TUR	Sanliurfa	37.1888	39.7973	600	TA840, TA815, TA809, TA848	0
67	T. urartu	NA	TA832	PI 428206	TUR	Mardin	37.2052	40.1825		NA	NA
68	T. urartu	NA	TA834	PI 428198	TUR	Mardin	37.2124	40.0895		TA725, TA811,	0
69	T. urartu	NA	TA841	PI 428250	TUR	Sanliurfa	36.9333	38.9167		NA	0
70	T. urartu	NA	TA850	PI 428183	RUS	Dagestan	41.991	48.312		NA	NA
71	T. urartu	NA	TA1282	PI 428263	LBN	Beqaa	34.0982	36.1285		TA1278, TA777, TA1299, TA797, TA1284, TA1290, TA1309, TA1285, TA1319, TA1303, TA1321, TA1280, TA1323, TA775, TA1312, TA774, TA1288, TA1305, TA779, TA1294, TA1297, TA1304, TA796, TA1291, TA783, TA769, TA1311, TA1295, TA1307, TA1283, TA1284, TA767, TA1316, TA1287, TA1298, TA766, TA1281, TA765	5
72	T. urartu	NA	TA1313	PI 428310	LBN	Beqaa	34.0982	36.1285		TA1292, TA1310, TA1318	5
73	T. urartu	NA	TA1314	PI 428312	LBN	Beqaa	34.0982	36.1285		NA	4
74	T. urartu	NA	TA1315	PI 428315	LBN	Beqaa	34.0982	36.1285		TA1317, TA773, TA802, TA1302, TA782, TA778, TA1308, TA776, TA1275, TA1289, TA799, TA1286, TA801, TA780, TA1279, TA1322, TA763, TA768, TA1293	0
75	T. urartu	NA	TA10873	IG 44942	JOR	At Tafilah	30.6167	35.6667		NA	NA
76	T. urartu	NA	TA10876	IG 45475	LBN	Beqaa	33.5833	35.9333		NA	0
77	T. urartu	NA	TA10878	IG 45477	IRN	Ardabil	37.7	48.4667		NA	NA
78	T. urartu	NA	TA10879	IG 109084	IRQ	Ninawa	36.3833	41.7833		NA	NA
79	T. urartu	NA	TA10884	PI 662229	SYR	Al Hasakah	37.2064	42.18		NA	NA
